# Supplementary material for: Nucleotide-dependent switching and RIPb effector recognition of the barley susceptibility factor RACB
Source: Commun Biol. 2026 May 21;9:691. doi: 10.1038/s42003-026-10316-7 (PMC13195091; doi:10.1038/s42003-026-10316-7)
Supplement: Supplementary file 4 — Supplementary Data [file 42003_2026_10316_MOESM4_ESM.xlsx]

## Sheet: Fig1h
Residue	rmsd GDP-GMPPNP	Residue	rmsd GMPPNP vs GTPgS
3	5.01366
4	4.30142
5	1.66087
6	0.23235	5	2.31017
7	0.15089	6	1.91526
8	0.23529	7	0.40706
9	0.26641	8	0.35963
10	0.36729	9	0.38782
11	0.25896	10	0.55123
12	0.28014	11	0.24942
13	0.4854	12	0.32077
14	0.14861	13	0.6364
15	0.23789	14	0.2182
16	0.32482	15	0.60977
17	0.29747	16	0.5354
18	0.37296	17	0.27619
19	0.22403	18	0.34117
20	0.28548	19	0.36728
21	0.31544	20	0.15129
22	0.16896	21	0.47773
23	0.36761	22	0.32584
24	0.41582	23	0.37722
25	0.31731	24	0.36725
26	0.22063	25	0.40368
27	0.19478	26	0.27791
28	0.84437	27	0.3277
29	0.96628	28	1.00209
30	0.84392	29	1.15136
31	0.67359	30	1.05548
32	0.34995	31	0.77412
33	0.53284	32	0.44717
34	1.16437	33	0.74315
35	0.45137	34	1.5744
36	0.17103	35	3.12461
37	0.31978	36	3.33781
38	1.25088	37	4.62088
39	3.50155	38	8.43152
40	5.82071	39	6.64171
41	4.8012	40	10.5387
42	6.08333	41	9.92271
43	5.13726	42	5.59415
44	2.54718	43	4.32405
45	0.53224	44	2.03111
46	0.46586	45	1.00102
47	0.34135	46	1.06329
48	0.60501	47	1.39765
49	0.7786	48	1.36176
50	2.84916	49	1.02928
51	3.72896	50	2.35989
52	3.18907	51	3.20886
53	3.40254	52	3.15851
54	2.08069	53	2.89194
55	0.669	54	1.48945
56	0.47019	55	1.27716
57	0.56548	56	0.96693
58	0.55079	57	0.91528
59	1.20046	58	0.78414
60	3.36537	59	1.01195
61	4.00044	60	3.07924
62	3.29733	61	4.03689
63	3.09459	62	2.44356
64	4.27082	63	5.04616
65	3.19762	64	3.59797
66	5.00874	65	7.02208
67	2.43047	66	9.72322
68	4.33551	67	8.4435
69	2.49298	68	4.27066
70	3.51109	69	3.53875
71	3.00706	70	1.52008
72	2.72999	71	1.2892
73	3.87497	72	1.61841
74	2.99704	73	1.56611
75	1.49271	74	1.05171
76	1.33006	75	1.62094
77	1.35031	76	1.10467
78	1.07814	77	1.57019
79	0.56755	78	1.36614
80	0.40534	79	0.96443
81	0.39106	80	0.59576
82	0.26757	81	0.43133
83	0.26075	82	0.323
84	0.21571	83	0.43342
85	0.21888	84	0.30863
86	0.19775	85	0.1422
87	0.25523	86	0.16769
88	0.26409	87	0.24445
89	0.41881	88	0.17939
90	0.5167	89	0.18328
91	0.6501	90	0.27973
92	0.51097	91	0.67358
93	0.30049	92	0.49304
94	0.22428	93	0.42763
95	0.14005	94	0.60121
96	0.13393	95	0.50613
97	0.06766	96	0.45233
98	0.17312	97	0.4248
99	0.21945	98	0.31987
100	0.17347	99	0.73145
101	0.23351	100	0.66573
102	0.15513	101	0.53177
103	0.31237	102	0.4421
104	0.6492	103	0.74961
105	0.6922	104	1.19444
106	0.90918	105	1.16925
107	1.14562	106	0.76563
108	0.83023	107	1.07602
109	0.55418	108	0.92443
110	0.68952	109	0.86008
111	0.70826	110	0.76352
112	0.48987	111	0.68663
113	0.58545	112	0.55001
114	0.29526	113	0.64778
115	0.2964	114	0.411
116	0.21252	115	0.37608
117	0.16809	116	0.1454
118	0.23863	117	0.21088
119	0.27835	118	0.19861
120	0.42755	119	0.22369
121	0.51415	120	0.25702
122	0.45898	121	0.203
123	0.81371	122	0.54776
124	1.1884	123	0.47727
125	1.95215	124	0.27945
126	1.10468	125	2.18073
127	1.21388	126	1.74346
128	1.21893	127	2.4861
129	0.85207	128	2.66538
130	0.6783	129	1.72707
131	0.87677	130	2.46823
132	1.14896	131	3.80363
133	1.00157	132	2.83108
134	1.17378	133	2.73678
135	1.17108	134	4.43656
136	0.87536	135	3.78676
137	0.643	136	2.1364
138	0.84072	137	1.55258
139	0.58878	138	0.54229
140	0.67605	139	0.6705
141	0.72031	140	0.62558
142	0.89115	141	0.61512
143	0.58955	142	0.69538
144	0.19506	143	0.58898
145	0.37732	144	0.35915
146	0.34774	145	0.65656
147	0.17353	146	0.57712
148	0.18679	147	0.24094
149	0.12664	148	0.15219
150	0.24529	149	0.30145
151	0.57692	150	0.18503
152	0.67103	151	0.53309
153	0.54872	152	0.56013
154	0.64006	153	0.39923
155	0.39195	154	0.58503
156	0.38243	155	0.43499
157	0.61248	156	0.25245
158	0.59319	157	0.44209
159	0.37301	158	0.29965
160	0.25373	159	0.2674
161	0.25246	160	0.11087
162	0.20924	161	0.16395
163	0.43928	162	0.33176
164	0.69404	163	0.29616
165	0.57559	164	0.27208
166	0.6968	165	0.34768
167	0.19104	166	0.35653
168	0.3252	167	0.49228
169	0.43045	168	0.73397
170	0.17607	169	0.32805
171	0.46057	170	0.19772
172	0.77552	171	0.45998
173	0.56672	172	0.68609
174	0.39481	173	0.21272
175	0.55647	174	0.6488
176	0.64585	175	0.44192
177	0.4152	176	0.58547
178	0.32048	177	0.54633
179	0.12602	178	0.29932
180	0.31119	179	0.35315
181	1.22454	180	0.94656

## Sheet: Fig2a
Residue	mean HDX GDP	error	mean HDX GTPgS	error
2	0.0315	0.00777818	0.041	0.00565685
3	0.0315	0.00777818	0.041	0.00565685
4	0.0315	0.00777818	0.041	0.00565685
5	0.0315	0.00777818	0.041	0.00565685
6	0.0315	0.00777818	0.041	0.00565685
7	0.0315	0.00777818	0.041	0.00565685
8	0.0315	0.00777818	0.041	0.00565685
9	0.0315	0.00777818	0.041	0.00565685
10	0.0315	0.00777818	0.041	0.00565685
11	0.094	0.00565685	0.073	0.00424264
12	0.094	0.00565685	0.073	0.00424264
13	0.094	0.00565685	0.073	0.00424264
14	0.094	0.00565685	0.073	0.00424264
15	0.436	0.00565685	0.422	0.00141421
16	0.436	0.00565685	0.422	0.00141421
17	0.436	0.00565685	0.422	0.00141421
18	0.436	0.00565685	0.422	0.00141421
19	0.436	0.00565685	0.422	0.00141421
20	0.436	0.00565685	0.422	0.00141421
21	0.436	0.00565685	0.422	0.00141421
22	0.436	0.00565685	0.422	0.00141421
23	0.0535	0.00494975	0.0385	0.01626
24	0.222	0.00848528	0.2075	0.01202
25	0.2	0.00848528	0.1935	0.00636396
26	0.2	0.00848528	0.1935	0.00636396
27	0.2	0.00848528	0.1935	0.00636396
28	0.2	0.00848528	0.1935	0.00636396
29	0.2	0.00848528	0.1935	0.00636396
30	0.2	0.00848528	0.1935	0.00636396
31	0.2	0.00848528	0.1935	0.00636396
32	0.343	0.00848528	0.3235	0.00636396
33	0.343	0.00848528	0.3235	0.00636396
34	0.343	0.00848528	0.3235	0.00636396
35	0.471	0.02404	0.3835	0.01202
36	0.47	0.00989949	0.4485	0.01909
37	0.47	0.00989949	0.4485	0.01909
38	0.47	0.00989949	0.4485	0.01909
39	0.47	0.00989949	0.4485	0.01909
40	0.47	0.00989949	0.4485	0.01909
41	0.362	0.00424264	0.3865	0.00353553
42	0.362	0.00424264	0.3865	0.00353553
43	0.362	0.00424264	0.3865	0.00353553
44	0.415	0.0198	0.451	0.01131
45	0.415	0.0198	0.451	0.01131
46	0.3535	0.00636396	0.3665	0.00777818
47	0.3535	0.00636396	0.3665	0.00777818
48	0.2725	0.00777818	0.2895	0.00353553
49	0.2725	0.00777818	0.2895	0.00353553
50	0.2725	0.00777818	0.2895	0.00353553
51	0.2725	0.00777818	0.2895	0.00353553
52	0.2725	0.00777818	0.2895	0.00353553
53	0.2725	0.00777818	0.2895	0.00353553
54	0.2725	0.00777818	0.2895	0.00353553
55	0.2725	0.00777818	0.2895	0.00353553
56	0.265	0.00565685	0.272	0.00282843
57	0.18	0.01414	0.192	0.00424264
58	0.18	0.01414	0.192	0.00424264
60	0.3585	0.00353553	0.2345	0.00212132
61	0.3585	0.00353553	0.2345	0.00212132
62	0.3585	0.00353553	0.2345	0.00212132
63	0.3585	0.00353553	0.2345	0.00212132
64	0.3585	0.00353553	0.2345	0.00212132
65	0.3585	0.00353553	0.2345	0.00212132
66	0.3215	0.000707107	0.2155	0.000707107
67	0.525	0.00141421	0.4085	0.000707107
68	0.588	0.00141421	0.426	0.01273
69	0.6545	0.01485	0.5245	0.01909
70	0.6545	0.01485	0.5245	0.01909
71	0.6545	0.01485	0.5245	0.01909
72	0.6545	0.01485	0.5245	0.01909
73	0.6545	0.01485	0.5245	0.01909
74	0.6545	0.01485	0.5245	0.01909
75	0.541	0.00282843	0.379	0
76	0.176	0.00282843	0.1875	0.00919239
77	0.176	0.00282843	0.1875	0.00919239
78	0.176	0.00282843	0.1875	0.00919239
79	0.176	0.00282843	0.1875	0.00919239
80	0.176	0.00282843	0.1875	0.00919239
81	0.176	0.00282843	0.1875	0.00919239
87	0.1915	0.00212132	0.172	0.01414
88	0.1915	0.00212132	0.172	0.01414
89	0.1915	0.00212132	0.172	0.01414
90	0.1745	0.04172	0.241	0.00282843
91	0.1745	0.04172	0.241	0.00282843
92	0.1745	0.04172	0.241	0.00282843
93	0.1745	0.04172	0.241	0.00282843
94	0.1745	0.04172	0.241	0.00282843
95	0.13	0.00141421	0.1215	0.000707107
96	0.13	0.00141421	0.1215	0.000707107
97	0.0135	0.00353553	0.0125	0.00212132
98	0.0135	0.00353553	0.0125	0.00212132
99	0.0135	0.00353553	0.0125	0.00212132
100	0.0135	0.00353553	0.0125	0.00212132
101	0.0135	0.00353553	0.0125	0.00212132
102	0.0135	0.00353553	0.0125	0.00212132
103	0.0135	0.00353553	0.0125	0.00212132
104	0.0135	0.00353553	0.0125	0.00212132
105	0.0425	0.00494975	0.0405	0.00212132
106	0.0505	0.000707107	0.051	0.00565685
107	0.0505	0.000707107	0.051	0.00565685
108	0.0505	0.000707107	0.051	0.00565685
109	0.0505	0.000707107	0.051	0.00565685
110	0.0505	0.000707107	0.051	0.00565685
111	0.0505	0.000707107	0.051	0.00565685
112	0.0505	0.000707107	0.051	0.00565685
113	0.0505	0.000707107	0.051	0.00565685
114	0.0505	0.000707107	0.051	0.00565685
115	0.0505	0.000707107	0.051	0.00565685
117	0.004	0.00282843	0.009	0.00141421
118	0.0075	0.00353553	0.0105	0.000707107
119	0.0075	0.00353553	0.0105	0.000707107
120	0.0075	0.00353553	0.0105	0.000707107
121	0.0075	0.00353553	0.0105	0.000707107
122	0.0075	0.00353553	0.0105	0.000707107
123	0.194	0.01414	0.19	0.00282843
124	0.194	0.01414	0.19	0.00282843
125	0.194	0.01414	0.19	0.00282843
126	0.194	0.01414	0.19	0.00282843
127	0.0145	0.000707107	0.018	0.00424264
128	0.0145	0.000707107	0.018	0.00424264
129	0.0145	0.000707107	0.018	0.00424264
130	0.0145	0.000707107	0.018	0.00424264
131	0.0145	0.000707107	0.018	0.00424264
132	0.1925	0.00212132	0.169	0.00848528
133	0.1925	0.00212132	0.169	0.00848528
134	0.1925	0.00212132	0.169	0.00848528
135	0.1925	0.00212132	0.169	0.00848528
136	0.1925	0.00212132	0.169	0.00848528
137	0.132	0.00141421	0.1285	0.01626
138	0.132	0.00141421	0.1285	0.01626
139	0.132	0.00141421	0.1285	0.01626
140	0.171	0.01414	0.1595	0.01909
141	-0.0065	0.000707107	0.006	0.01414
142	-0.0065	0.000707107	0.006	0.01414
143	-0.0065	0.000707107	0.006	0.01414
144	-0.0065	0.000707107	0.006	0.01414
145	-0.0065	0.000707107	0.006	0.01414
146	-0.0065	0.000707107	0.006	0.01414
147	0.028	0.01131	0.024	0
148	0.0105	0.00777818	0.022	0.00282843
149	0.0105	0.00777818	0.022	0.00282843
150	0.0105	0.00777818	0.022	0.00282843
151	0.0105	0.00777818	0.022	0.00282843
152	0.0105	0.00777818	0.022	0.00282843
153	0.0105	0.00777818	0.022	0.00282843
154	0.0105	0.00777818	0.022	0.00282843
155	0.0295	0.00636396	0.031	0.00424264
156	0.037	0.00141421	0.0415	0.00777818
157	0.012	0.00848528	0.0025	0.00777818
158	0.012	0.00848528	0.0025	0.00777818
159	0.012	0.00848528	0.0025	0.00777818
160	0.012	0.00848528	0.0025	0.00777818
161	0.012	0.00848528	0.0025	0.00777818
162	0.012	0.00848528	0.0025	0.00777818
166	0.148	0.00989949	0.157	0.00141421
167	0.148	0.00989949	0.157	0.00141421
168	0.148	0.00989949	0.157	0.00141421
169	0.148	0.00989949	0.157	0.00141421
170	0.148	0.00989949	0.157	0.00141421
171	0.136	0.00282843	0.153	0.00707107
172	0.136	0.00282843	0.153	0.00707107
173	0.0215	0.00777818	0.02	0.00848528
174	0.0215	0.00777818	0.02	0.00848528
175	0.0215	0.00777818	0.02	0.00848528
176	0.0215	0.00777818	0.02	0.00848528
181	0.172	0.0198	0.219	0.01556
182	0.172	0.0198	0.219	0.01556
183	0.172	0.0198	0.219	0.01556
184	0.172	0.0198	0.219	0.01556
185	0.172	0.0198	0.219	0.01556
186	0.172	0.0198	0.219	0.01556
187	0.172	0.0198	0.219	0.01556
188	0.172	0.0198	0.219	0.01556
189	0.172	0.0198	0.219	0.01556
190	0.172	0.0198	0.219	0.01556
191	0.457	0.02121	0.4455	0.000707107
192	0.457	0.02121	0.4455	0.000707107
193	0.388	0.0297	0.389	0.00707107
194	0.388	0.0297	0.389	0.00707107
195	0.388	0.0297	0.389	0.00707107
196	0.388	0.0297	0.389	0.00707107
197	0.388	0.0297	0.389	0.00707107

## Sheet: Fig2c
	Residue	CSP GDP versus GMPPNP
	3	0.014029
	4	0.017678
	5	0.01303
	6	0.017734
	7	0.039634
	8	0.027404
	9	0.022192
	10	0.008486
	11	0.017788
	12	0.139828
	13	0.324004
	15	0.24
	18	0.26
	20	0.097729
	21	0.277362
	22	0.072822
	23	0.025046
	24	0.081356
	25	0.041293
	26	0.042862
	27	0.049228
	28	0.018601
	29	0.007732
	30	0.05661
	31	0.063043
	33	0.01883
	34	0.012349
	35	0.024114
	45	0.046563
	46	0.000762
	47	0.026403
	48	0.019321
	49	0.012587
	50	0.006122
	51	0.004052
	52	0.009348
	53	0.010841
	54	0.064875
	55	0.043015
	56	0.035921
	57	0.012927
	58	0.038223
	60	0.220999
	63	0.010489
	64	0.129622
	65	0.150546
	66	0.035107
	67	0.0636
	74	0.050581
	75	0.068926
	76	0.101057
	77	0.018886
	78	0.007654
	79	0.022091
	80	0.009101
	81	0.02737
	82	0.047377
	83	0.044119
	84	0.100051
	85	0.02458
	86	0.03574
	87	0.026164
	88	0.050085
	89	0.021554
	91	0.01673
	92	0.022214
	93	0.038513
	94	0.030769
	95	0.031504
	96	0.049059
	97	0.020565
	98	0.034929
	99	0.016236
	100	0.07275
	101	0.02449
	103	0.056432
	104	0.045963
	105	0.045664
	106	0.0111
	107	0.072801
	108	0.035314
	111	0.028931
	113	0.007034
	114	0.003622
	115	0.029066
	116	0.005523
	117	0.013892
	118	0.013892
	119	0.029707
	120	0.024299
	121	0.026136
	122	0.018439
	123	0.018439
	124	0.042463
	125	0.012024
	126	0.011819
	127	0.009101
	128	0.007
	129	0.018592
	130	0.008881
	131	0.00471
	132	0.011402
	134	0.013416
	135	0.007299
	136	0.016327
	138	0.019494
	139	0.002832
	140	0.006307
	141	0.006825
	142	0.004357
	143	0.026541
	144	0.015741
	145	0.019092
	146	0.01382
	147	0.013974
	148	0.017008
	149	0.016388
	150	0.031016
	151	0.021964
	152	0.017605
	154	0.006519
	155	0.009502
	156	0.020263
	157	0.008609
	158	0.002433
	159	0.028735
	160	0.016751
	161	0.019772
	162	0.015687
	163	0.014153
	164	0.016458
	165	0.012931
	166	0.007951
	167	0.01044
	168	0.019235
	169	0.013872
	170	0.021738
	171	0.030422
	172	0.022663
	173	0.009961
	174	0.010041
	175	0.0305
	176	0.032983
	177	0.005233
	178	0.016125
	179	0.02496
	183	0.036548
	189	0.005111
	193	0.00971
	194	0.032558
	195	0.013454
	196	0.008032
	197	0.00542

## Sheet: Fig3ab
Residue	kex GDP	errorGDP	Residue	kex (Hz) GMPPNP	error GMPPNP	Condition	av kex	err kex
4	589.407	464.577	3	470.6	750.234	GDP	947	569
12	90.5572	47.7723	4	693.51	522.54	GMPPNP	1527	761
30	1365.48	518.574	5	1878.35	208.246
33	1613.1	118.065	12	1669.51	173.715
46	995.486	81.8438	20	2153.96	267.323
47	1093.87	119.134	23	1815.67	133.979
55	1083.11	243.617	25	1432.08	235.478
76	1571.84	480.703	29	2032.02	142.419
100	122.601	62.713	33	1580.27	264.806
			46	1429.26	87.5251
			47	869.186	398.967
			52	2562.99	182.66
			55	1929.63	262.592
			66	1436.31	459.381
			74	1921.26	269.438
			75	400.917	340.582
			76	2630.27	645.909
			80	1549.59	128.887
			92	942.474	125.858
			99	765.816	159.78
			106	442.08	57.7107
			111	2969.96	421.251
			135	2929.21	190.912
			156	2127.18	768.444
			161	781.986	194.903
			164	2181.14	200.68
			166	333.55	37.057
			176	1310.05	121.562
			177	1040.44	294.002

## Sheet: Fig3ce
	tau cp (Hz)	R2 eff GDP N29	Error				tau cp (Hz)	R2 eff GDP N66	Error				tau cp (Hz)	R2 eff GMPPNP N29	Error				tau cp (Hz)	R2 eff GMPPNP N66	Error
	950 MHz						950 MHz						950 MHz						950 MHz
	25	29.2875	1.31302				25	86.5861	11.4672				25	112.668	3.15166				25	94.7556	3.66476
	50	22.109	1.18133				50	68.7952	8.15952				50	103.485	2.62919				50	86.4755	3.1189
	75	25.884	1.2476				75	86.0985	11.3594				75	101.539	2.53046				75	87.5181	3.18263
	100	22.7617	1.19233				100	66.7247	7.84878				100	96.2155	2.27944				100	84.5599	3.00531
	150	27.877	1.28524				150	93.8646	13.2131				150	93.0964	2.14455				150	87.7895	3.19945
	200	26.6909	1.26261				200	96.34	13.8688				200	92.1868	2.10681				200	83.5833	2.94911
	250	24.5679	1.22377				250	69.9689	8.34182				250	85.2071	1.83951				250	82.3765	2.88121
	300	23.0218	1.19677				300	84.891	11.0968				300	80.1869	1.6697				300	75.0748	2.50478
	400	25.7455	1.24506				400	107.556	17.2913				400	75.3367	1.52164				400	75.3114	2.5161
	500	24.4361	1.22142				500	87.4819	11.6683				500	74.6355	1.50144				500	78.7396	2.68656
	700	25.1735	1.23464				700	84.1766	10.9445				700	69.2563	1.35606				700	76.0287	2.55076
	1000	25.5465	1.24142				1000	84.1871	10.9467				1000	64.342	1.23696				1000	75.965	2.54766
	600 MHz						600 MHz						600 MHz						600 MHz
	25	7.5735	0.417478				25	47.939	3.48826				25	65.9499	1.00926				25	59.2604	1.45168
	50	9.91156	0.429087				50	53.8309	3.87135				50	63.5381	0.964982				50	59.3722	1.45465
	75	10.2255	0.430705				75	55.7701	4.00879				75	61.4355	0.928201				75	58.4703	1.43088
	100	9.8096	0.428565				100	55.2752	3.97316				100	60.7469	0.916514				100	59.1231	1.44804
	150	10.9946	0.434728				150	55.8119	4.01182				150	60.5756	0.913634				150	58.7477	1.43815
	200	10.7238	0.433302				200	50.2482	3.63243				200	59.0068	0.887744				200	57.7846	1.41312
	250	10.8199	0.433807				250	52.5343	3.78268				250	57.9776	0.871233				250	56.2901	1.37531
	300	10.3105	0.431145				300	47.7888	3.47914				300	55.8327	0.83799				300	55.2855	1.35058
	400	9.81585	0.428597				400	47.3985	3.45558				400	53.1566	0.79865				400	54.5993	1.334
	500	9.73635	0.42819				500	47.8678	3.48393				500	50.9912	0.768478				500	54.6097	1.33425
	700	9.12581	0.4251				700	47.3534	3.45287				700	48.613	0.736979				700	54.3901	1.329
	1000	9.85248	0.428784				1000	46.3427	3.39289				1000	48.6307	0.737207				1000	53.4274	1.30626
&						&

## Sheet: Fig4a and FigS9
RACB:GDP+Ripb-CC2	27.03.2024								RACB:GTPgS +Ripb-CC2	(11.08.2023								RACB:GTPgS +Ripb-CC2	19.09.2023								RACB:GTPgS +Ripb-CC2	05.08.2025
DP_X	DP_Y	Baseline_X	Baseline_Y	Fit_X	Fit_Y	NDH_X	NDH_Y		DP_X	DP_Y	Baseline_X	Baseline_Y	Fit_X	Fit_Y	NDH_X	NDH_Y		DP_X	DP_Y	Baseline_X	Baseline_Y	Fit_X	Fit_Y	NDH_X	NDH_Y		DP_X	DP_Y	Baseline_X	Baseline_Y	Fit_X	Fit_Y	NDH_X	NDH_Y
0.083333	0.000428					0.117017	0.727967		0.083333	-0.000905			0.019408	-19.3816	0.166176	-17.5199		0.083333	0.000545			0.019408	-28.4869	0.092528	-27.2469		0.083333	0.001934			0.018359	-20.2426	0.087525	-20.0912
0.1	0.000425					0.215566	0.308198		0.1	-0.000215			0.092528	-19.2919	0.240354	-18.9078		0.1	-0.000925			0.092528	-27.7482	0.166176	-26.3928		0.1	0.002366			0.087525	-19.9601	0.157188	-19.3326
0.116667	0.000331					0.315055	0.252956		0.116667	6.4e-05			0.166176	-19.1256	0.31506	-19.1497		0.116667	-0.001616			0.166176	-26.3704	0.240354	-24.8287		0.116667	0.000907			0.157188	-19.4346	0.227347	-18.6565
0.133333	0.000178					0.415484	-0.277746		0.133333	-0.000167			0.240354	-18.9187	0.390295	-18.4971		0.133333	-0.002567			0.240354	-24.6793	0.31506	-23.2215		0.133333	-0.000411			0.227347	-18.7833	0.298004	-17.2287
0.15	-0.000125					0.516853	-0.074127		0.15	-0.000248			0.31506	-18.659	0.466058	-18.2963		0.15	-0.002378			0.31506	-22.6604	0.390295	-20.7301		0.15	-0.00142			0.298004	-17.9799	0.369157	-17.6247
0.166667	-0.000388					0.619161	0.948837		0.166667	8.1e-05			0.390295	-18.3299	0.542351	-17.9404		0.166667	-0.002449			0.390295	-20.3488	0.466058	-17.8774		0.166667	-0.002148			0.369157	-17.0008	0.440807	-15.9924
0.183333	-0.000402					0.72241	0.222231		0.183333	0.000291			0.466058	-17.9095	0.619172	-17.6702		0.183333	-0.002119			0.466058	-17.8457	0.542351	-14.8177		0.183333	-0.002607			0.440807	-15.8338	0.512954	-15.6964
0.2	-0.000215					0.826599	0.614747		0.2	0.00029			0.542351	-17.3698	0.696521	-16.0656		0.2	-0.001979			0.542351	-15.3072	0.619172	-12.4629		0.2	-0.003016			0.512954	-14.4893	0.585597	-12.1665
0.216667	-0.000329					0.931727	0.98723		0.216667	0.000529			0.619172	-16.6773	0.7744	-13.9098		0.216667	-0.001508			0.619172	-12.9012	0.696521	-10.3118		0.216667	-0.003474			0.585597	-13.0106	0.658738	-11.1013
0.233333	-0.000703					1.0378	-0.09064		0.233333	0.000789			0.696521	-15.7974	0.852807	-12.8231		0.233333	-0.001067			0.696521	-10.7569	0.7744	-8.82629		0.233333	-0.004443			0.658738	-11.4739	0.732375	-9.53425
0.25	-0.000486					1.1448	0.9066		0.25	0.000888			0.7744	-14.7056	0.931743	-11.7506		0.25	-0.000627			0.7744	-8.93778	0.852807	-7.73727		0.25	-0.005762			0.732375	-9.97175	0.806509	-8.91552
0.266667	-5e-05					1.25275	0.062998		0.266667	0.000798			0.852807	-13.407	1.01121	-10.1746		0.266667	-6e-06			0.852807	-7.44698	0.931743	-6.20455		0.266667	-0.004911			0.806509	-8.58767	0.881139	-7.30005
0.283333	9.6e-05					1.36164	1.17966		0.283333	0.000717			0.931743	-11.9552	1.0912	-9.35702		0.283333	0.000704			0.931743	-6.25063	1.01121	-6.49581		0.283333	-0.001939			0.881139	-7.37549	0.956267	-6.38397
0.3	0.000203					1.47147	0.019796		0.3	0.000667			1.01121	-10.4537	1.17172	-7.34575		0.3	0.00138			1.01121	-5.30026	1.0912	-5.16491		0.3	-0.000457			0.956267	-6.35428	1.03189	-4.24568
0.316667	0.000629					1.58224	-0.085037		0.316667	0.000376			1.0912	-9.02562	1.25277	-7.59831		0.316667	0.001816			1.0912	-4.54704	1.17172	-3.78662		0.316667	-0.000735			1.03189	-5.51629	1.10801	-7.66913
0.333333	0.000605								0.333333	0.000246			1.17172	-7.76769	1.33435	-6.31465		0.333333	0.001782			1.17172	-3.9484	1.25277	-3.36995		0.333333	-0.001323			1.10801	-4.8391	1.18463	-4.58345
0.35	0.000361								0.35	0.000105			1.25277	-6.7244	1.41646	-5.5836		0.35	0.001598			1.25277	-3.46977	1.33435	-1.93597		0.35	-0.00128			1.18463	-4.29558	1.26174	-2.94616
0.366667	-0.000313								0.366667	-5.5e-05			1.33435	-5.89326	1.4991	-4.96865		0.366667	0.001594			1.33435	-3.08414	1.41646	-2.89394		0.366667	0.000462			1.26174	-3.8597	1.33936	-3.10617
0.383333	-0.000807								0.383333	-4.6e-05			1.41646	-5.24565	1.58227	-3.60069		0.383333	0.0016			1.41646	-2.77076	1.4991	-2.93627		0.383333	0.001314			1.33936	-3.50901	1.41746	-1.97455
0.4	-0.000411								0.4	0.000153			1.4991	-4.74531	1.66596	-3.98773		0.4	0.001564			1.4991	-2.51383	1.58227	-2.93683		0.4	0.0012			1.41746	-3.22526	1.49607	-2.50838
0.416667	-0.000185								0.416667	0.000442			1.58227	-4.35853	1.75018	-3.49027		0.416667	0.001749			1.58227	-2.30133	1.66596	-2.19628		0.416667	0.001226			1.49607	-2.99403	1.57517	-5.2225
0.433333	4.1e-05								0.433333	0.000491			1.66596	-4.05768	1.83494	-3.06934		0.433333	0.001904			1.66596	-2.12407	1.75018	-1.73002		0.433333	0.001353			1.57517	-2.80415	1.65477	-2.8074
0.45	7e-06								0.45	0.00046			1.75018	-3.82152	1.92022	-4.04532		0.45	0.001888			1.75018	-1.975	1.83494	-1.07253		0.45	0.002259			1.65477	-2.64694	1.73487	-1.28791
0.466667	0.000114								0.466667	0.000479			1.83494	-3.63416				0.466667	0.001703			1.83494	-1.84866	1.92022	-1.70057		0.466667	0.003275			1.73487	-2.51576	1.81546	-2.49132
0.483333	0.00046								0.483333	0.000628			1.92022	-3.48386				0.483333	0.001527			1.92022	-1.74081				0.483333	0.004161			1.81546	-2.40543
0.5	0.000706								0.5	0.000745								0.5	0.001201								0.5	0.004723
0.516667	0.000852								0.516667	0.000683								0.516667	0.000965								0.516667	0.005176
0.533333	0.001199								0.533333	0.00045								0.533333	0.000868								0.533333	0.004968
0.55	0.001325								0.55	0.000187								0.55	0.000602								0.55	0.004051
0.566667	0.001291								0.566667	-2.5e-05								0.566667	0.000176								0.566667	0.003033
0.583333	0.000787								0.583333	-0.000218								0.583333	-2e-05								0.583333	0.002156
0.6	0.000463								0.6	-0.000314								0.6	-0.000209								0.6	0.001334
0.616667	0.000269								0.616667	-0.000249								0.616667	-0.000138								0.616667	0.000853
0.633333	0.000115								0.633333	-2.5e-05								0.633333	-3.6e-05								0.633333	0.000442
0.65	-0.000249								0.65	0.000229								0.65	0.000165								0.65	-1.8e-05
0.666667	-0.000254								0.666667	0.000673								0.666667	0.000496								0.666667	-0.000309
0.683333	-0.000251								0.683333	0.000678								0.683333	0.000678								0.683333	-0.00031
0.7	-0.000337								0.7	0.000187								0.7	0.000534								0.7	-0.000386
0.716667	-0.000373								0.716667	-0.000733								0.716667	0.000311								0.716667	-0.000692
0.733333	-0.00058								0.733333	-0.001223								0.733333	0.000258								0.733333	-0.000917
0.75	-0.000546								0.75	-0.001264								0.75	0.000154								0.75	-0.001103
0.766667	-0.000417								0.766667	-0.001284								0.766667	9.1e-05								0.766667	-0.001229
0.783333	-0.000418								0.783333	-0.001475								0.783333	1.7e-05								0.783333	-0.001154
0.8	-0.000529								0.8	-0.002051								0.8	7e-06								0.8	-0.001026
0.816667	-0.00064								0.816667	-0.002307								0.816667	-0.000264								0.816667	-0.000917
0.833333	-0.000711								0.833333	-0.002104								0.833333	-0.000395								0.833333	-0.000669
0.85	-0.000753								0.85	-0.00154								0.85	-0.000616								0.85	-0.00058
0.866667	-0.000989								0.866667	-0.001156								0.866667	-0.000617								0.866667	-0.000672
0.883333	-0.000836								0.883333	-0.001233								0.883333	-0.000357								0.883333	-0.000473
0.9	-0.000412								0.9	-0.001205								0.9	-0.000678								0.9	-0.000551
0.916667	-0.000249								0.916667	-0.001067								0.916667	-0.000899								0.916667	-0.000669
0.933333	-0.000336								0.933333	-2e-05								0.933333	-0.00053								0.933333	-0.000797
0.95	-0.000765								0.95	0.002188								0.95	-0.000121								0.95	-0.000235
0.966667	-0.000886								0.966667	0.003766								0.966667	-0.000262								0.966667	0.000747
0.983333	-0.001388								0.983333	0.004484								0.983333	-0.001722								0.983333	0.001319
1	-0.00046								1	0.006737								1	-0.001415								1	0.003055
1.01667	9.8e-05								1.01667	0.002819								1.01667	0.003662								1.01667	0.0019
1.03333	-0.005934								1.03333	-0.000198								1.03333	-0.00192								1.03333	-0.009314
1.05	-0.006958								1.05	-0.012935								1.05	-0.024143								1.05	-0.025399
1.06667	-0.004144								1.06667	-0.024822								1.06667	-0.057936								1.06667	-0.040413
1.08333	-0.000969								1.08333	-0.031279								1.08333	-0.100669								1.08333	-0.046628
1.1	0.000146								1.1	-0.029161								1.1	-0.136154								1.1	-0.048619
1.11667	0.001351								1.11667	-0.019754								1.11667	-0.14565								1.11667	-0.049401
1.13333	0.002095								1.13333	-0.009156								1.13333	-0.130586								1.13333	-0.048182
1.15	0.002079								1.15	0.002962								1.15	-0.110332								1.15	-0.045954
1.16667	0.001772								1.16667	0.01344								1.16667	-0.091207								1.16667	-0.042955
1.18333	0.002226								1.18333	0.018757								1.18333	-0.065523								1.18333	-0.040197
1.2	0.002279								1.2	0.02149								1.2	-0.043083								1.2	-0.037485
1.21667	0.002763								1.21667	0.021583								1.21667	-0.034053								1.21667	-0.036064
1.23333	0.003626								1.23333	0.021315								1.23333	-0.026443								1.23333	-0.034793
1.25	0.004381								1.25	0.020728								1.25	-0.024672								1.25	-0.033061
1.26667	0.004295								1.26667	0.02054								1.26667	-0.021612								1.26667	-0.0336
1.28333	0.00396								1.28333	0.019212								1.28333	-0.019192								1.28333	-0.032279
1.3	0.003114								1.3	0.01826								1.3	-0.017217								1.3	-0.029805
1.31667	0.002489								1.31667	0.017726								1.31667	-0.015892								1.31667	-0.026811
1.33333	0.002075								1.33333	0.016683								1.33333	-0.014557								1.33333	-0.024267
1.35	0.001543								1.35	0.0156								1.35	-0.013612								1.35	-0.022313
1.36667	0.001071								1.36667	0.014607								1.36667	-0.012617								1.36667	-0.021889
1.38333	0.000958								1.38333	0.013373								1.38333	-0.010742								1.38333	-0.022305
1.4	0.000926								1.4	0.012065								1.4	-0.009453								1.4	-0.025859
1.41667	0.000954								1.41667	0.010715								1.41667	-0.008504								1.41667	-0.034433
1.43333	0.000865								1.43333	0.009836								1.43333	-0.007545								1.43333	-0.030517
1.45	0.000697								1.45	0.009717								1.45	-0.006137								1.45	-0.010301
1.46667	0.000679								1.46667	0.009788								1.46667	-0.005978								1.46667	0.004545
1.48333	0.000441								1.48333	0.009809								1.48333	-0.005979								1.48333	0.015531
1.5	0.000283								1.5	0.009894								1.5	-0.005827								1.5	0.016059
1.51667	1.5e-05								1.51667	0.009088								1.51667	-0.005446								1.51667	0.014307
1.53333	5.1e-05								1.53333	0.009072								1.53333	-0.004964								1.53333	0.012725
1.55	-5.3e-05								1.55	0.009097								1.55	-0.004503								1.55	0.011743
1.56667	-7.7e-05								1.56667	0.009421								1.56667	-0.004401								1.56667	0.010421
1.58333	-0.000121								1.58333	0.010396								1.58333	-0.00414								1.58333	0.008949
1.6	-5.5e-05								1.6	0.009934								1.6	-0.003496								1.6	0.007449
1.61667	-9.9e-05								1.61667	0.010422								1.61667	-0.003023								1.61667	0.006259
1.63333	-7e-05								1.63333	0.01165								1.63333	-0.00271								1.63333	0.005978
1.65	9.8e-05								1.65	0.012428								1.65	-0.002476								1.65	0.005108
1.66667	0.000117								1.66667	0.011496								1.66667	-0.002173								1.66667	0.003508
1.68333	-2.5e-05								1.68333	0.009854								1.68333	-0.00222								1.68333	0.001928
1.7	3e-06								1.7	0.008235								1.7	-0.002636								1.7	0.000979
1.71667	0.000233								1.71667	0.006476								1.71667	-0.002682								1.71667	-7e-05
1.73333	0.000323								1.73333	0.004447								1.73333	-0.002678								1.73333	-0.000919
1.75	-0.000148								1.75	0.002978								1.75	-0.002504								1.75	-0.001538
1.76667	-0.000358								1.76667	0.001559								1.76667	-0.00201								1.76667	-0.001957
1.78333	-0.000218								1.78333	-0.00041								1.78333	-0.001416								1.78333	-0.002276
1.8	-0.000118								1.8	-0.000876								1.8	-0.00091								1.8	-0.002624
1.81667	6.2e-05								1.81667	-0.000842								1.81667	-0.000514								1.81667	-0.003082
1.83333	8.2e-05								1.83333	-0.000949								1.83333	-4.9e-05								1.83333	-0.00339
1.85	2.2e-05								1.85	-0.001355								1.85	-1.3e-05								1.85	-0.003747
1.86667	-4.8e-05								1.86667	-0.001911								1.86667	-0.000137								1.86667	-0.004045
1.88333	-2.8e-05								1.88333	-0.002548								1.88333	-0.000192								1.88333	-0.004093
1.9	2.2e-05								1.9	-0.003191								1.9	9.9e-05								1.9	-0.0039
1.91667	-0.000108								1.91667	-0.003755								1.91667	0.000159								1.91667	-0.003637
1.93333	-0.000439								1.93333	-0.004239								1.93333	-0.00028								1.93333	-0.003214
1.95	-0.0008								1.95	-0.004203								1.95	-0.00052								1.95	-0.003061
1.96667	-0.000991								1.96667	-0.004137								1.96667	-0.00043								1.96667	-0.003008
1.98333	-0.000911								1.98333	-0.003811								1.98333	-0.000429								1.98333	-0.002715
2	-0.000523								2	-0.003282								2	-0.00037								2	-0.002642
2.01667	-0.000225								2.01667	-0.002933								2.01667	-0.000262								2.01667	-0.002628
2.03333	1.3e-05								2.03333	-0.002525								2.03333	-0.000203								2.03333	-0.002555
2.05	0.000421								2.05	-0.002157								2.05	-0.000314								2.05	-0.002271
2.06667	0.000659								2.06667	-0.002219								2.06667	-1.5e-05								2.06667	-0.001798
2.08333	0.001087								2.08333	-0.002501								2.08333	0.000393								2.08333	-0.001264
2.1	0.001284								2.1	-0.00268								2.1	0.000884								2.1	-0.000881
2.11667	0.00132								2.11667	-0.00274								2.11667	0.001435								2.11667	-0.000557
2.13333	0.001307								2.13333	-0.00253								2.13333	0.002046								2.13333	-0.000343
2.15	0.001463								2.15	-0.00223								2.15	0.002687								2.15	0
2.16667	0.00166								2.16667	-0.001359								2.16667	0.003119								2.16667	0.000364
2.18333	0.001437								2.18333	-0.000339								2.18333	0.00343								2.18333	0.001108
2.2	0.00096								2.2	0.000125								2.2	0.003805								2.2	0.001991
2.21667	0.001024								2.21667	-5.2e-05								2.21667	0.004181								2.21667	0.002405
2.23333	0.000917								2.23333	-0.000449								2.23333	0.004647								2.23333	0.002439
2.25	0.00034								2.25	-0.000245								2.25	0.004232								2.25	0.002652
2.26667	0.000414								2.26667	-0.000402								2.26667	0.004398								2.26667	0.002726
2.28333	0.000965								2.28333	-0.000839								2.28333	0.003364								2.28333	0.00284
2.3	0.001011								2.3	-0.001489								2.3	0.002052								2.3	0.003053
2.31667	0.000687								2.31667	-0.0014								2.31667	0.001329								2.31667	0.003246
2.33333	0.000122								2.33333	-0.001101								2.33333	0.000707								2.33333	0.0034
2.35	-0.000562								2.35	-0.000782								2.35	0.000415								2.35	0.003193
2.36667	-0.001027								2.36667	-0.000373								2.36667	9.2e-05								2.36667	0.002356
2.38333	-0.001818								2.38333	5.6e-05								2.38333	-0.00019								2.38333	0.001169
2.4	-0.002186								2.4	0.000564								2.4	-0.000837								2.4	1.2e-05
2.41667	-0.002384								2.41667	0.000852								2.41667	-0.001925								2.41667	-0.000845
2.43333	-0.002392								2.43333	0.00099								2.43333	-0.003183								2.43333	-0.001273
2.45	-0.0024								2.45	0.001078								2.45	-0.004421								2.45	-0.00135
2.46667	-0.002588								2.46667	0.001506								2.46667	-0.005728								2.46667	-0.001277
2.48333	-0.002418								2.48333	0.002294								2.48333	-0.006616								2.48333	-0.001975
2.5	-0.002263								2.5	0.002623								2.5	-0.006394								2.5	-0.003413
2.51667	-0.002038								2.51667	0.002463								2.51667	-0.005883								2.51667	-0.003411
2.53333	-0.001672								2.53333	0.002283								2.53333	-0.005812								2.53333	-0.001749
2.55	-0.001277								2.55	0.002283								2.55	-0.00517								2.55	-0.001137
2.56667	-0.001112								2.56667	0.002283								2.56667	-0.004579								2.56667	-0.001666
2.58333	-0.000782								2.58333	0.002023								2.58333	-0.003868								2.58333	-0.001744
2.6	-0.000911								2.6	0.002105								2.6	-0.002995								2.6	-0.001313
2.61667	-0.000811								2.61667	0.002278								2.61667	-0.002072								2.61667	-0.000453
2.63333	-0.00067								2.63333	0.002181								2.63333	-0.00128								2.63333	-0.000382
2.65	-0.00038								2.65	0.001714								2.65	-0.000647								2.65	-0.000762
2.66667	0.000128								2.66667	0.001267								2.66667	-0.000115								2.66667	-0.001121
2.68333	0.000748								2.68333	0.00086								2.68333	0.000228								2.68333	-0.000981
2.7	0.000948								2.7	0.000834								2.7	0.00072								2.7	-0.000191
2.71667	0.000999								2.71667	0.001149								2.71667	0.001152								2.71667	0.001028
2.73333	0.001339								2.73333	0.001004								2.73333	0.001494								2.73333	0.002017
2.75	0.00151								2.75	0.000999								2.75	0.001856								2.75	0.002636
2.76667	0.001377								2.76667	0.000983								2.76667	0.002428								2.76667	0.002665
2.78333	0.001142								2.78333	0.000768								2.78333	0.00299								2.78333	0.002334
2.8	0.001097								2.8	0.000572								2.8	0.003309								2.8	0.001642
2.81667	0.001162								2.81667	0.000336								2.81667	0.003339								2.81667	0.000729
2.83333	0.001147								2.83333	-2e-05								2.83333	0.003389								2.83333	2.7e-05
2.85	0.000662								2.85	-9.6e-05								2.85	0.003139								2.85	-0.000636
2.86667	0.000275								2.86667	-0.000192								2.86667	0.002829								2.86667	-0.001219
2.88333	-0.000364								2.88333	2.2e-05								2.88333	0.002609								2.88333	-0.001601
2.9	-0.000532								2.9	0.000262								2.9	0.00243								2.9	-0.001726
2.91667	-0.0003								2.91667	0.000452								2.91667	0.002471								2.91667	-0.001932
2.93333	-0.000338								2.93333	0.000271								2.93333	0.002703								2.93333	-0.001858
2.95	-0.000427								2.95	-0.000209								2.95	0.003035								2.95	-0.001503
2.96667	-0.000558								2.96667	-0.00044								2.96667	0.003327								2.96667	-0.001099
2.98333	-0.000228								2.98333	-0.00064								2.98333	0.003949								2.98333	-0.000504
3	-0.000459								3	-0.000827								3	0.00448								3	0.000237
3.01667	-0.000769								3.01667	-0.001465								3.01667	0.004582								3.01667	0.000808
3.03333	-0.00035								3.03333	-0.002063								3.03333	0.004255								3.03333	0.000969
3.05	-0.000601								3.05	-0.002691								3.05	0.003817								3.05	0.00072
3.06667	-0.000582								3.06667	-0.00334								3.06667	0.003439								3.06667	0.000542
3.08333	-0.000323								3.08333	-0.003528								3.08333	0.002732								3.08333	0.000433
3.1	-0.000144								3.1	-0.003384								3.1	0.001977								3.1	0.000391
3.11667	-0.000215								3.11667	-0.002742								3.11667	0.001293								3.11667	0.000218
3.13333	-0.000116								3.13333	-0.002071								3.13333	0.000749								3.13333	0.000135
3.15	0.000215								3.15	-0.001479								3.15	0.000585								3.15	0.000263
3.16667	0.000256								3.16667	-0.001227								3.16667	0.000611								3.16667	0.00034
3.18333	0.000497								3.18333	-0.000896								3.18333	0.000457								3.18333	0.000577
3.2	0.000858								3.2	-0.000842								3.2	-0.000164								3.2	0.000731
3.21667	0.001419								3.21667	-0.0008								3.21667	-0.000917								3.21667	0.000635
3.23333	0.00143								3.23333	-0.000868								3.23333	-0.001739								3.23333	0.000378
3.25	0.001196								3.25	-0.000956								3.25	-0.002321								3.25	3.1e-05
3.26667	0.001152								3.26667	-0.001164								3.26667	-0.002853								3.26667	-0.000466
3.28333	0.001178								3.28333	-0.000633								3.28333	-0.003185								3.28333	-0.000793
3.3	0.000753								3.3	9.3e-05								3.3	-0.003284								3.3	-0.000963
3.31667	0.000449								3.31667	0.000457								3.31667	-0.003405								3.31667	-0.001125
3.33333	0.000206								3.33333	0.00068								3.33333	-0.003366								3.33333	-0.001517
3.35	0.000147								3.35	0.000764								3.35	-0.003738								3.35	-0.001918
3.36667	-2.3e-05								3.36667	0.000688								3.36667	-0.004039								3.36667	-0.00203
3.38333	-0.000232								3.38333	6.2e-05								3.38333	-0.004411								3.38333	-0.001822
3.4	-0.000151								3.4	-0.000629								3.4	-0.004394								3.4	-0.001328
3.41667	-6e-05								3.41667	-0.001131								3.41667	-0.005111								3.41667	-0.000945
3.43333	-0.000138								3.43333	-0.000643								3.43333	-0.005288								3.43333	-0.000981
3.45	-0.000753								3.45	-0.000385								3.45	-0.005505								3.45	-0.000518
3.46667	-0.000818								3.46667	0.000403								3.46667	-0.006722								3.46667	0.000535
3.48333	-0.000963								3.48333	-5.9e-05								3.48333	-0.010159								3.48333	0.001588
3.5	0.000552								3.5	-0.001174								3.5	-0.012777								3.5	0.000328
3.51667	0.001437								3.51667	-0.00183								3.51667	-0.01364								3.51667	-0.000384
3.53333	0.001655								3.53333	-0.005346								3.53333	-0.017372								3.53333	-0.014555
3.55	-0.020347								3.55	-0.031522								3.55	-0.050205								3.55	-0.076697
3.56667	-0.048188								3.56667	-0.090127								3.56667	-0.134398								3.56667	-0.175628
3.58333	-0.06036								3.58333	-0.210723								3.58333	-0.30718								3.58333	-0.2885
3.6	-0.060941								3.6	-0.36323								3.6	-0.521592								3.6	-0.374674
3.61667	-0.041662								3.61667	-0.492837								3.61667	-0.705477								3.61667	-0.42587
3.63333	-0.00689								3.63333	-0.525674								3.63333	-0.793462								3.63333	-0.454885
3.65	0.013692								3.65	-0.478781								3.65	-0.797038								3.65	-0.46427
3.66667	0.032804								3.66667	-0.380278								3.66667	-0.743953								3.66667	-0.456516
3.68333	0.047186								3.68333	-0.271025								3.68333	-0.650878								3.68333	-0.435271
3.7	0.051548								3.7	-0.175371								3.7	-0.54587								3.7	-0.400049
3.71667	0.051521								3.71667	-0.100447								3.71667	-0.445885								3.71667	-0.354437
3.73333	0.047026								3.73333	-0.050193								3.73333	-0.37323								3.73333	-0.307165
3.75	0.042491								3.75	-0.022049								3.75	-0.330015								3.75	-0.265474
3.76667	0.036676								3.76667	-0.005835								3.76667	-0.28723								3.76667	-0.227522
3.78333	0.032192								3.78333	-0.00269								3.78333	-0.250475								3.78333	-0.194221
3.8	0.026557								3.8	-0.001734								3.8	-0.227604								3.8	-0.166041
3.81667	0.023483								3.81667	0.001174								3.81667	-0.200105								3.81667	-0.141232
3.83333	0.021151								3.83333	0.001292								3.83333	-0.174107								3.83333	-0.119282
3.85	0.018659								3.85	0.001199								3.85	-0.158179								3.85	-0.099763
3.86667	0.016347								3.86667	0.001497								3.86667	-0.14091								3.86667	-0.085734
3.88333	0.014845								3.88333	0.001985								3.88333	-0.125912								3.88333	-0.073684
3.9	0.012253								3.9	0.002667								3.9	-0.115005								3.9	-0.063316
3.91667	0.010542								3.91667	0.00298								3.91667	-0.103441								3.91667	-0.054838
3.93333	0.008223								3.93333	0.003224								3.93333	-0.088446								3.93333	-0.048251
3.95	0.006993								3.95	0.003627								3.95	-0.073852								3.95	-0.042833
3.96667	0.006093								3.96667	0.003991								3.96667	-0.066607								3.96667	-0.037625
3.98333	0.005203								3.98333	0.004505								3.98333	-0.060183								3.98333	-0.033707
4	0.004604								4	0.004784								4	-0.053597								4	-0.03059
4.01667	0.003786								4.01667	0.004736								4.01667	-0.055393								4.01667	-0.026843
4.03333	0.003108								4.03333	0.004758								4.03333	-0.120859								4.03333	-0.022316
4.05	0.002291								4.05	0.00462								4.05	-0.116446								4.05	-0.017569
4.06667	0.001663								4.06667	0.004572								4.06667	-0.031292								4.06667	-0.014702
4.08333	0.000895								4.08333	0.004684								4.08333	0.045392								4.08333	-0.011975
4.1	0.000238								4.1	0.004644								4.1	0.089549								4.1	-0.009538
4.11667	-8.8e-05								4.11667	0.004837								4.11667	0.103305								4.11667	-0.007621
4.13333	-0.000494								4.13333	0.004989								4.13333	0.092081								4.13333	-0.006034
4.15	-0.00057								4.15	0.004912								4.15	0.073057								4.15	-0.004727
4.16667	-0.000716								4.16667	0.004605								4.16667	0.053783								4.16667	-0.00352
4.18333	-0.001142								4.18333	0.004557								4.18333	0.040549								4.18333	-0.002483
4.2	-0.001547								4.2	0.004629								4.2	0.032571								4.2	-0.001635
4.21667	-0.001681								4.21667	0.004415								4.21667	0.028422								4.21667	-0.001107
4.23333	-0.001456								4.23333	0.003741								4.23333	0.024953								4.23333	-0.000779
4.25	-0.001221								4.25	0.003126								4.25	0.021444								4.25	-0.000531
4.26667	-0.001115								4.26667	0.003282								4.26667	0.018056								4.26667	-0.000433
4.28333	-0.00108								4.28333	0.003448								4.28333	0.015597								4.28333	-6.6e-05
4.3	-0.001153								4.3	0.003373								4.3	0.014046								4.3	0.000153
4.31667	-0.001087								4.31667	0.003222								4.31667	0.012966								4.31667	0.000343
4.33333	-0.001241								4.33333	0.00289								4.33333	0.011945								4.33333	0.000592
4.35	-0.001164								4.35	0.003349								4.35	0.010234								4.35	0.000802
4.36667	-0.000988								4.36667	0.003518								4.36667	0.008404								4.36667	0.000961
4.38333	-0.000631								4.38333	0.003057								4.38333	0.007033								4.38333	0.00097
4.4	-0.000304								4.4	0.002362								4.4	0.005803								4.4	0.000922
4.41667	-8.6e-05								4.41667	0.000741								4.41667	0.004664								4.41667	0.000953
4.43333	0.000451								4.43333	-0.001181								4.43333	0.003624								4.43333	0.001055
4.45	0.000629								4.45	-0.001862								4.45	0.002725								4.45	0.001237
4.46667	0.000956								4.46667	-0.001804								4.46667	0.002115								4.46667	0.001169
4.48333	0.000944								4.48333	-0.003365								4.48333	0.001676								4.48333	0.00113
4.5	0.000883								4.5	-0.005184								4.5	0.001399								4.5	0.001044
4.51667	0.001152								4.51667	-0.00798								4.51667	0.001484								4.51667	0.000729
4.53333	0.001441								4.53333	-0.010647								4.53333	0.001548								4.53333	0.000644
4.55	0.00104								4.55	-0.011404								4.55	0.001643								4.55	0.000779
4.56667	0.000489								4.56667	-0.006671								4.56667	0.001528								4.56667	0.000984
4.58333	-0.000161								4.58333	0.000142								4.58333	0.001242								4.58333	0.000919
4.6	-0.000412								4.6	0.005058								4.6	0.000922								4.6	0.000716
4.61667	-0.000403								4.61667	0.009505								4.61667	0.000844								4.61667	0.000495
4.63333	-0.000443								4.63333	0.010582								4.63333	0.000986								4.63333	0.000454
4.65	-0.000724								4.65	0.009739								4.65	0.001218								4.65	0.000503
4.66667	-0.000904								4.66667	0.008425								4.66667	0.001669								4.66667	0.000541
4.68333	-0.001266								4.68333	0.008342								4.68333	0.002191								4.68333	0.00055
4.7	-0.001818								4.7	0.007231								4.7	0.00274								4.7	0.000522
4.71667	-0.001719								4.71667	0.00483								4.71667	0.003042								4.71667	0.000565
4.73333	-0.001401								4.73333	0.002349								4.73333	0.002994								4.73333	0.000658
4.75	-0.001783								4.75	-0.001542								4.75	0.003095								4.75	0.000572
4.76667	-0.002225								4.76667	-0.007763								4.76667	0.003207								4.76667	0.000425
4.78333	-0.001917								4.78333	-0.008624								4.78333	0.003318								4.78333	0.000288
4.8	-0.00151								4.8	-0.006698								4.8	0.003187								4.8	0.000414
4.81667	-0.001182								4.81667	-0.004573								4.81667	0.002888								4.81667	0.000582
4.83333	-0.000894								4.83333	-0.003779								4.83333	0.002389								4.83333	0.00088
4.85	-0.000897								4.85	-0.003614								4.85	0.001931								4.85	0.000758
4.86667	-0.000477								4.86667	-0.00302								4.86667	0.001232								4.86667	0.000396
4.88333	0.000114								4.88333	-0.002595								4.88333	0.000513								4.88333	0.000214
4.9	0.000556								4.9	-0.002756								4.9	0.000328								4.9	7.5e-05
4.91667	0.001137								4.91667	-0.00285								4.91667	-0.000326								4.91667	-0.000143
4.93333	0.001548								4.93333	-0.002673								4.93333	-0.00102								4.93333	-0.00031
4.95	0.0017								4.95	-0.002017								4.95	-0.001673								4.95	-4.8e-05
4.96667	0.001858								4.96667	-0.00128								4.96667	-0.002357								4.96667	0.000225
4.98333	0.002358								4.98333	-0.000784								4.98333	-0.002691								4.98333	0.000287
5	0.002588								5	-0.000553								5	-0.002965								5	0.000243
5.01667	0.002718								5.01667	-0.000764								5.01667	-0.00322								5.01667	0.000199
5.03333	0.002608								5.03333	-0.000956								5.03333	-0.003224								5.03333	0.000266
5.05	0.002379								5.05	-0.000837								5.05	-0.003058								5.05	0.000203
5.06667	0.002249								5.06667	-0.000539								5.06667	-0.002823								5.06667	0.00011
5.08333	0.002059								5.08333	-0.000351								5.08333	-0.002777								5.08333	-4e-06
5.1	0.001869								5.1	-0.000147								5.1	-0.002613								5.1	-3.4e-05
5.11667	0.001979								5.11667	-9.5e-05								5.11667	-0.0026								5.11667	-0.000254
5.13333	0.002019								5.13333	-0.000163								5.13333	-0.002537								5.13333	-0.000553
5.15	0.002012								5.15	-0.000171								5.15	-0.001873								5.15	-0.000812
5.16667	0.002078								5.16667	-0.000269								5.16667	-0.0012								5.16667	-0.001321
5.18333	0.001874								5.18333	-0.000597								5.18333	-0.000777								5.18333	-0.001211
5.2	0.00121								5.2	-0.000679								5.2	0.000237								5.2	-0.000788
5.21667	0.000826								5.21667	-0.000501								5.21667	0.000461								5.21667	-0.000453
5.23333	0.000693								5.23333	-0.000234								5.23333	0.000644								5.23333	-0.000399
5.25	0.000177								5.25	-0.000147								5.25	0.001068								5.25	-0.000275
5.26667	-0.000458								5.26667	0.00012								5.26667	0.001481								5.26667	1e-05
5.28333	-0.000854								5.28333	0.000308								5.28333	0.001765								5.28333	0.000134
5.3	-0.00094								5.3	0.000243								5.3	0.002201								5.3	6.1e-05
5.31667	-0.001026								5.31667	0.000438								5.31667	0.002389								5.31667	0.000129
5.33333	-0.001122								5.33333	0.000713								5.33333	0.002166								5.33333	0.000168
5.35	-0.001158								5.35	0.000738								5.35	0.001793								5.35	0.000136
5.36667	-0.001135								5.36667	0.000873								5.36667	0.001511								5.36667	0.000204
5.38333	-0.001172								5.38333	0.000558								5.38333	0.001298								5.38333	0.000242
5.4	-0.001279								5.4	0.000343								5.4	0.001169								5.4	0.000323
5.41667	-0.001356								5.41667	0.000468								5.41667	0.001191								5.41667	0.000425
5.43333	-0.001676								5.43333	0.000403								5.43333	0.001044								5.43333	0.000477
5.45	-0.002241								5.45	0.000348								5.45	0.000756								5.45	0.00045
5.46667	-0.002107								5.46667	0.000433								5.46667	0.000438								5.46667	0.000512
5.48333	-0.002132								5.48333	0.001007								5.48333	6e-05								5.48333	0.000494
5.5	-0.002277								5.5	0.001363								5.5	5e-06								5.5	0.000459
5.51667	-0.002292								5.51667	0.001319								5.51667	-2.9e-05								5.51667	0.000275
5.53333	-0.002246								5.53333	0.001265								5.53333	-8.3e-05								5.53333	0.000162
5.55	-0.002042								5.55	0.001231								5.55	-0.000197								5.55	0.000148
5.56667	-0.001868								5.56667	0.001117								5.56667	-0.000401								5.56667	0.000314
5.58333	-0.001324								5.58333	0.000933								5.58333	-0.000485								5.58333	0.00051
5.6	-0.00093								5.6	0.000741								5.6	-0.000588								5.6	0.000629
5.61667	-0.000646								5.61667	0.000579								5.61667	-0.00075								5.61667	0.000549
5.63333	-0.000666								5.63333	0.000636								5.63333	-0.001092								5.63333	0.000569
5.65	-0.000621								5.65	0.000714								5.65	-0.000855								5.65	0.000639
5.66667	-0.000407								5.66667	0.000642								5.66667	-0.000477								5.66667	0.000689
5.68333	-0.000202								5.68333	0.00088								5.68333	-0.000329								5.68333	0.000729
5.7	1.3e-05								5.7	0.001208								5.7	-0.000191								5.7	0.000661
5.71667	4.7e-05								5.71667	0.001097								5.71667	-0.000172								5.71667	0.000695
5.73333	-0.000133								5.73333	0.000736								5.73333	-0.000463								5.73333	0.000398
5.75	-4e-06								5.75	0.000735								5.75	-0.000724								5.75	9.1e-05
5.76667	0.000125								5.76667	0.001124								5.76667	-0.000806								5.76667	-0.000205
5.78333	7.4e-05								5.78333	0.001123								5.78333	-0.000567								5.78333	-0.000152
5.8	5.3e-05								5.8	0.001242								5.8	-0.000397								5.8	-5.7e-05
5.81667	0.00032								5.81667	0.001401								5.81667	-0.000448								5.81667	-2e-06
5.83333	0.000477								5.83333	0.001579								5.83333	-0.000148								5.83333	4e-06
5.85	0.000585								5.85	0.001518								5.85	0.000121								5.85	0.000229
5.86667	0.000613								5.86667	0.000117								5.86667	0.000521								5.86667	0.000335
5.88333	0.00031								5.88333	-0.003035								5.88333	0.000991								5.88333	-3e-05
5.9	0.000368								5.9	-0.004168								5.9	0.001841								5.9	-0.000313
5.91667	0.000232								5.91667	-0.003672								5.91667	0.001882								5.91667	-0.001016
5.93333	-0.000259								5.93333	-0.003266								5.93333	0.001063								5.93333	-0.001669
5.95	7.1e-05								5.95	-0.003831								5.95	0.000444								5.95	-0.002352
5.96667	-0.00034								5.96667	-0.002715								5.96667	0.001295								5.96667	-0.001845
5.98333	-0.00113								5.98333	-0.000689								5.98333	0.003125								5.98333	-0.001808
6	-0.00085								6	0.000974								6	0.005017								6	-0.002771
6.01667	-0.001285								6.01667	0.002196								6.01667	0.003918								6.01667	-0.000714
6.03333	-0.00386								6.03333	-0.004762								6.03333	0.00017								6.03333	0.000964
6.05	-0.031176								6.05	-0.03506								6.05	-0.030579								6.05	-0.038568
6.06667	-0.046681								6.06667	-0.116738								6.06667	-0.112177								6.06667	-0.122501
6.08333	-0.056726								6.08333	-0.255006								6.08333	-0.271176								6.08333	-0.226943
6.1	-0.048132								6.1	-0.416557								6.1	-0.464225								6.1	-0.329495
6.11667	-0.02509								6.11667	-0.547419								6.11667	-0.624634								6.11667	-0.396658
6.13333	-0.001827								6.13333	-0.58891								6.13333	-0.698813								6.13333	-0.43307
6.15	0.011505								6.15	-0.552632								6.15	-0.697152								6.15	-0.453362
6.16667	0.027237								6.16667	-0.475754								6.16667	-0.649411								6.16667	-0.453984
6.18333	0.03185								6.18333	-0.386246								6.18333	-0.57329								6.18333	-0.438536
6.2	0.032032								6.2	-0.29844								6.2	-0.479181								6.2	-0.412119
6.21667	0.031065								6.21667	-0.222785								6.21667	-0.396962								6.21667	-0.366681
6.23333	0.028488								6.23333	-0.175361								6.23333	-0.330723								6.23333	-0.318623
6.25	0.025772								6.25	-0.143536								6.25	-0.285954								6.25	-0.273566
6.26667	0.023705								6.26667	-0.122092								6.26667	-0.251565								6.26667	-0.234478
6.28333	0.022208								6.28333	-0.106907								6.28333	-0.224246								6.28333	-0.196171
6.3	0.019953								6.3	-0.094445								6.3	-0.200869								6.3	-0.167023
6.31667	0.01828								6.31667	-0.084544								6.31667	-0.177073								6.31667	-0.137366
6.33333	0.016976								6.33333	-0.074093								6.33333	-0.159817								6.33333	-0.116229
6.35	0.015713								6.35	-0.071332								6.35	-0.139861								6.35	-0.100482
6.36667	0.01406								6.36667	-0.06642								6.36667	-0.129615								6.36667	-0.084305
6.38333	0.011956								6.38333	-0.055019								6.38333	-0.119559								6.38333	-0.071378
6.4	0.009539								6.4	-0.04646								6.4	-0.102916								6.4	-0.061832
6.41667	0.007382								6.41667	-0.040903								6.41667	-0.083474								6.41667	-0.054576
6.43333	0.005385								6.43333	-0.035615								6.43333	-0.073393								6.43333	-0.04944
6.45	0.003738								6.45	-0.030997								6.45	-0.066441								6.45	-0.045764
6.46667	0.002381								6.46667	-0.026869								6.46667	-0.059489								6.46667	-0.042048
6.48333	0.000866								6.48333	-0.023941								6.48333	-0.053428								6.48333	-0.038961
6.5	-0.000411								6.5	-0.021556								6.5	-0.04806								6.5	-0.036266
6.51667	-0.001949								6.51667	-0.019751								6.51667	-0.043374								6.51667	-0.032412
6.53333	-0.004116								6.53333	-0.017686								6.53333	-0.039368								6.53333	-0.028027
6.55	-0.002924								6.55	-0.015542								6.55	-0.036571								6.55	-0.024372
6.56667	-0.002961								6.56667	-0.013947								6.56667	-0.033875								6.56667	-0.021208
6.58333	-0.004623								6.58333	-0.011533								6.58333	-0.030839								6.58333	-0.018553
6.6	-0.002698								6.6	-0.00937								6.6	-0.027368								6.6	-0.0164
6.61667	-0.000123								6.61667	-0.007908								6.61667	-0.023828								6.61667	-0.014557
6.63333	0.000421								6.63333	-0.006427								6.63333	-0.020839								6.63333	-0.012784
6.65	0.000526								6.65	-0.005985								6.65	-0.019049								6.65	-0.011161
6.66667	0.000951								6.66667	-0.005963								6.66667	-0.01626								6.66667	-0.009468
6.68333	0.001056								6.68333	-0.007112								6.68333	-0.014051								6.68333	-0.007556
6.7	0.000716								6.7	-0.007492								6.7	-0.012847								6.7	-0.005344
6.71667	0.000636								6.71667	-0.007023								6.71667	-0.011865								6.71667	-0.003254
6.73333	0.001146								6.73333	-0.006544								6.73333	-0.010604								6.73333	-0.001463
6.75	0.001886								6.75	-0.007186								6.75	-0.009383								6.75	6.8e-05
6.76667	0.002416								6.76667	-0.008537								6.76667	-0.008481								6.76667	0.001238
6.78333	0.00223								6.78333	-0.009768								6.78333	-0.00782								6.78333	0.002359
6.8	0.001836								6.8	-0.010801								6.8	-0.007175								6.8	0.003528
6.81667	0.001292								6.81667	-0.013285								6.81667	-0.006663								6.81667	0.004266
6.83333	0.000837								6.83333	-0.011759								6.83333	-0.00603								6.83333	0.004644
6.85	0.000413								6.85	-0.006533								6.85	-0.005538								6.85	0.004812
6.86667	0.000251								6.86667	0.000953								6.86667	-0.004956								6.86667	0.004629
6.88333	0.00022								6.88333	0.006669								6.88333	-0.004544								6.88333	0.004417
6.9	0.000199								6.9	0.011963								6.9	-0.004559								6.9	0.004174
6.91667	0.000308								6.91667	0.012797								6.91667	-0.004497								6.91667	0.003608
6.93333	0.000277								6.93333	0.01091								6.93333	-0.004485								6.93333	0.002973
6.95	-8.4e-05								6.95	0.008163								6.95	-0.004224								6.95	0.002388
6.96667	-0.000301								6.96667	0.007057								6.96667	-0.003792								6.96667	0.001543
6.98333	-0.000413								6.98333	0.0051								6.98333	-0.00342								6.98333	-0.000272
7	-0.000445								7	0.003802								7	-0.003476								7	-0.002389
7.01667	-0.000327								7.01667	0.002773								7.01667	-0.003496								7.01667	-0.004588
7.03333	-0.000409								7.03333	0.002554								7.03333	-0.003286								7.03333	-0.007286
7.05	-0.000301								7.05	0.002485								7.05	-0.002906								7.05	-0.009715
7.06667	-0.000239								7.06667	0.002306								7.06667	-0.002656								7.06667	-0.011014
7.08333	-0.000515								7.08333	0.001497								7.08333	-0.002426								7.08333	-0.012112
7.1	-0.000622								7.1	0.000167								7.1	-0.002163								7.1	-0.014273
7.11667	-0.000538								7.11667	-0.000535								7.11667	-0.001853								7.11667	-0.016555
7.13333	-0.000315								7.13333	-0.000556								7.13333	-0.001374								7.13333	-0.017338
7.15	-7.1e-05								7.15	-0.000617								7.15	-0.000675								7.15	-0.01624
7.16667	7.5e-05								7.16667	-0.000709								7.16667	1.5e-05								7.16667	-0.017753
7.18333	3e-05								7.18333	-0.00058								7.18333	0.000474								7.18333	-0.019275
7.2	5.6e-05								7.2	-0.000672								7.2	0.000189								7.2	-0.02058
7.21667	7.2e-05								7.21667	-0.000526								7.21667	-1.9e-05								7.21667	-0.017597
7.23333	8e-06								7.23333	-0.000269								7.23333	-1.6e-05								7.23333	-0.008394
7.25	-0.000266								7.25	-4.3e-05								7.25	0.000156								7.25	0.002779
7.26667	-0.000131								7.26667	0.000244								7.26667	0.000269								7.26667	0.014343
7.28333	0.000305								7.28333	0.00047								7.28333	0.000391								7.28333	0.021426
7.3	0.000501								7.3	0.000706								7.3	0.000782								7.3	0.022427
7.31667	0.001066								7.31667	0.00057								7.31667	0.001322								7.31667	0.022325
7.33333	0.001702								7.33333	0.000275								7.33333	0.001092								7.33333	0.021774
7.35	0.002156								7.35	0.000229								7.35	0.001042								7.35	0.020612
7.36667	0.002718								7.36667	0.000154								7.36667	0.000832								7.36667	0.019271
7.38333	0.002961								7.38333	0.000188								7.38333	0.000732								7.38333	0.017709
7.4	0.003233								7.4	1.2e-05								7.4	0.000573								7.4	0.017355
7.41667	0.003506								7.41667	-2.6e-05								7.41667	0.000704								7.41667	0.017208
7.43333	0.003828								7.43333	9.7e-05								7.43333	0.000846								7.43333	0.016662
7.45	0.004182								7.45	0.00035								7.45	0.000697								7.45	0.015315
7.46667	0.004873								7.46667	0.000572								7.46667	0.000528								7.46667	0.013059
7.48333	0.006085								7.48333	0.000495								7.48333	0.000319								7.48333	0.010522
7.5	0.007027								7.5	0.000166								7.5	1.2e-05								7.5	0.008173
7.51667	0.007429								7.51667	0.000247								7.51667	-5.3e-05								7.51667	0.006071
7.53333	0.006797								7.53333	0.000457								7.53333	0.000151								7.53333	0.004168
7.55	0.002811								7.55	0.000558								7.55	0.000466								7.55	0.002366
7.56667	-0.005025								7.56667	0.000529								7.56667	0.00064								7.56667	0.000714
7.58333	-0.018021								7.58333	0.000189								7.58333	0.000615								7.58333	-0.000848
7.6	-0.029437								7.6	-0.000262								7.6	0.000522								7.6	-0.002403
7.61667	-0.027293								7.61667	-0.000473								7.61667	0.000561								7.61667	-0.003721
7.63333	-0.017725								7.63333	-0.000645								7.63333	0.000551								7.63333	-0.004789
7.65	0.002546								7.65	-0.000807								7.65	0.00028								7.65	-0.005657
7.66667	0.014978								7.66667	-0.000829								7.66667	-4.1e-05								7.66667	-0.006275
7.68333	0.01194								7.68333	-0.000821								7.68333	-0.000132								7.68333	-0.006913
7.7	-0.003189								7.7	-0.000544								7.7	-0.000139								7.7	-0.007084
7.71667	-0.021657								7.71667	-0.000539								7.71667	6.6e-05								7.71667	-0.006928
7.73333	-0.032488								7.73333	-0.000904								7.73333	1e-06								7.73333	-0.006511
7.75	-0.034481								7.75	-0.000869								7.75	-0.000124								7.75	-0.005895
7.76667	-0.021545								7.76667	-0.000743								7.76667	-0.00051								7.76667	-0.005258
7.78333	0.003132								7.78333	-0.000458								7.78333	-0.000665								7.78333	-0.004522
7.8	0.013719								7.8	-0.000284								7.8	-0.000706								7.8	-0.003606
7.81667	0.019626								7.81667	-0.000461								7.81667	-0.000685								7.81667	-0.002921
7.83333	0.015767								7.83333	-0.000508								7.83333	-0.000804								7.83333	-0.002386
7.85	0.012139								7.85	-0.000506								7.85	-0.000893								7.85	-0.001781
7.86667	0.01077								7.86667	-0.000433								7.86667	-0.000802								7.86667	-0.000607
7.88333	0.010252								7.88333	-0.00017								7.88333	-0.00081								7.88333	0.000698
7.9	0.009003								7.9	1.2e-05								7.9	-0.000854								7.9	0.002236
7.91667	0.008097								7.91667	0.000534								7.91667	-0.000865								7.91667	0.003955
7.93333	0.007694								7.93333	0.000545								7.93333	-0.001006								7.93333	0.005515
7.95	0.00734								7.95	0.000656								7.95	-0.000917								7.95	0.006684
7.96667	0.006966								7.96667	0.000528								7.96667	-0.000788								7.96667	0.007504
7.98333	0.005953								7.98333	0.000409								7.98333	-0.000529								7.98333	0.008083
8	0.005159								8	0.00032								8	-0.000223								8	0.008438
8.01667	0.004732								8.01667	0.000331								8.01667	-0.000103								8.01667	0.008737
8.03333	0.003962								8.03333	5.2e-05								8.03333	-5.3e-05								8.03333	0.009226
8.05	0.003533								8.05	-0.000277								8.05	7e-06								8.05	0.007966
8.06667	0.004043								8.06667	-0.000166								8.06667	0.000467								8.06667	0.006855
8.08333	0.003514								8.08333	-0.000196								8.08333	0.000708								8.08333	0.006025
8.1	0.003744								8.1	-0.000335								8.1	0.001697								8.1	0.005379
8.11667	0.003955								8.11667	-8.4e-05								8.11667	0.002462								8.11667	0.004609
8.13333	0.003676								8.13333	-0.000303								8.13333	0.003076								8.13333	0.003578
8.15	0.003307								8.15	-0.000262								8.15	0.003441								8.15	0.002918
8.16667	0.003038								8.16667	-0.000131								8.16667	0.003516								8.16667	0.002508
8.18333	0.002049								8.18333	-0.00012								8.18333	0.00359								8.18333	0.002088
8.2	-0.013741								8.2	-0.000148								8.2	0.003785								8.2	0.001251
8.21667	-0.025758								8.21667	-0.000466								8.21667	0.004225								8.21667	0.000537
8.23333	-0.025426								8.23333	-0.000824								8.23333	0.003586								8.23333	-0.000266
8.25	-0.019824								8.25	-0.000612								8.25	0.003086								8.25	-0.00163
8.26667	-0.015232								8.26667	-0.00024								8.26667	0.003587								8.26667	-0.002963
8.28333	-0.01007								8.28333	0.000142								8.28333	0.003797								8.28333	-0.003796
8.3	-0.004022								8.3	0.000535								8.3	0.003834								8.3	-0.004378
8.31667	0.001472								8.31667	0.00073								8.31667	0.002006								8.31667	-0.004609
8.33333	0.009496								8.33333	0.000714								8.33333	0.000697								8.33333	-0.00468
8.35	0.015851								8.35	0.000678								8.35	0.000299								8.35	-0.00458
8.36667	0.018265								8.36667	0.000862								8.36667	-0.00031								8.36667	-0.004321
8.38333	0.0145								8.38333	0.000787								8.38333	-0.001618								8.38333	-0.003682
8.4	-0.001529								8.4	0.001062								8.4	-0.003575								8.4	-0.003172
8.41667	-0.008871								8.41667	0.001449								8.41667	-0.006151								8.41667	-0.002432
8.43333	-0.011653								8.43333	0.001577								8.43333	-0.007727								8.43333	-0.001702
8.45	-0.001614								8.45	0.001554								8.45	-0.008893								8.45	-0.001093
8.46667	0.012094								8.46667	0.001011								8.46667	-0.009109								8.46667	-0.001613
8.48333	0.014442								8.48333	-0.000261								8.48333	-0.007395								8.48333	-0.000183
8.5	0.011719								8.5	-0.003503								8.5	-0.005142								8.5	0.000627
8.51667	0.007806								8.51667	-0.004153								8.51667	-0.003891								8.51667	-0.000163
8.53333	0.011013								8.53333	-0.005012								8.53333	0.000471								8.53333	0.002287
8.55	-0.01402								8.55	-0.028112								8.55	-0.020478								8.55	-0.021843
8.56667	-0.037533								8.56667	-0.092382								8.56667	-0.085836								8.56667	-0.090633
8.58333	-0.062365								8.58333	-0.222642								8.58333	-0.217125								8.58333	-0.189993
8.6	-0.067803								8.6	-0.38095								8.6	-0.391526								8.6	-0.280463
8.61667	-0.04565								8.61667	-0.526508								8.61667	-0.548109								8.61667	-0.346093
8.63333	-0.027987								8.63333	-0.584535								8.63333	-0.628832								8.63333	-0.392012
8.65	-0.015025								8.65	-0.561032								8.65	-0.643395								8.65	-0.418622
8.66667	-0.013362								8.66667	-0.491849								8.66667	-0.610287								8.66667	-0.433042
8.68333	0.005355								8.68333	-0.406957								8.68333	-0.54456								8.68333	-0.424651
8.7	0.02645								8.7	-0.320933								8.7	-0.459597								8.7	-0.402631
8.71667	0.041246								8.71667	-0.251138								8.71667	-0.378296								8.71667	-0.36934
8.73333	0.043651								8.73333	-0.202114								8.73333	-0.313485								8.73333	-0.326089
8.75	0.038616								8.75	-0.171619								8.75	-0.264014								8.75	-0.284109
8.76667	0.025561								8.76667	-0.145105								8.76667	-0.231613								8.76667	-0.243678
8.78333	0.020079								8.78333	-0.12145								8.78333	-0.211102								8.78333	-0.207977
8.8	0.016444								8.8	-0.111015								8.8	-0.194236								8.8	-0.176296
8.81667	0.01374								8.81667	-0.103459								8.81667	-0.177023								8.81667	-0.150925
8.83333	0.010825								8.83333	-0.091753								8.83333	-0.16817								8.83333	-0.129863
8.85	0.00831								8.85	-0.078656								8.85	-0.158116								8.85	-0.110502
8.86667	0.006975								8.86667	-0.07028								8.86667	-0.136923								8.86667	-0.09432
8.88333	0.006835								8.88333	-0.064544								8.88333	-0.1225								8.88333	-0.083019
8.9	0.007147								8.9	-0.055868								8.9	-0.110293								8.9	-0.073907
8.91667	0.007129								8.91667	-0.051561								8.91667	-0.094329								8.91667	-0.065295
8.93333	0.006621								8.93333	-0.046474								8.93333	-0.081285								8.93333	-0.057653
8.95	0.005533								8.95	-0.042007								8.95	-0.072452								8.95	-0.049971
8.96667	0.004341								8.96667	-0.0382								8.96667	-0.064308								8.96667	-0.043068
8.98333	0.003667								8.98333	-0.034503								8.98333	-0.056605								8.98333	-0.037006
9	0.003353								9	-0.031586								9	-0.050828								9	-0.029934
9.01667	0.004519								9.01667	-0.028849								9.01667	-0.045115								9.01667	-0.023071
9.03333	0.005265								9.03333	-0.026272								9.03333	-0.040263								9.03333	-0.018507
9.05	0.005851								9.05	-0.024414								9.05	-0.037091								9.05	-0.016064
9.06667	0.007056								9.06667	-0.022647								9.06667	-0.033249								9.06667	-0.014651
9.08333	0.008193								9.08333	-0.02029								9.08333	-0.028266								9.08333	-0.012958
9.1	0.0085								9.1	-0.018532								9.1	-0.024751								9.1	-0.010805
9.11667	0.008347								9.11667	-0.018605								9.11667	-0.021022								9.11667	-0.00848
9.13333	0.008544								9.13333	-0.018298								9.13333	-0.018453								9.13333	-0.006456
9.15	0.006981								9.15	-0.017051								9.15	-0.015794								9.15	-0.004382
9.16667	0.006939								9.16667	-0.015494								9.16667	-0.012764								9.16667	-0.002018
9.18333	0.008338								9.18333	-0.014427								9.18333	-0.010175								9.18333	-0.000584
9.2	0.006448								9.2	-0.01356								9.2	-0.007754								9.2	-0.000239
9.21667	0.004267								9.21667	-0.012794								9.21667	-0.007009								9.21667	-0.000494
9.23333	0.003837								9.23333	-0.012957								9.23333	-0.006935								9.23333	-0.000768
9.25	0.003666								9.25	-0.013191								9.25	-0.00657								9.25	-0.000763
9.26667	0.003075								9.26667	-0.013404								9.26667	-0.006456								9.26667	-0.001347
9.28333	0.003444								9.28333	-0.011698								9.28333	-0.006331								9.28333	-0.002422
9.3	0.003573								9.3	-0.007552								9.3	-0.006356								9.3	-0.001956
9.31667	0.002502								9.31667	-0.004097								9.31667	-0.006238								9.31667	-0.001519
9.33333	0.002241								9.33333	-0.001302								9.33333	-0.005849								9.33333	-0.001633
9.35	0.002552								9.35	-0.000726								9.35	-0.005461								9.35	-0.001796
9.36667	0.003418								9.36667	-0.000971								9.36667	-0.005483								9.36667	-0.001599
9.38333	0.004283								9.38333	0.001124								9.38333	-0.005625								9.38333	-0.000942
9.4	0.004349								9.4	0.002439								9.4	-0.005757								9.4	0.000235
9.41667	0.006444								9.41667	0.002562								9.41667	-0.005927								9.41667	0.001683
9.43333	0.00866								9.43333	0.000396								9.43333	-0.006327								9.43333	0.003182
9.45	0.000572								9.45	-0.002841								9.45	-0.006537								9.45	0.0043
9.46667	-0.010907								9.46667	-0.004838								9.46667	-0.006477								9.46667	0.005008
9.48333	-0.010496								9.48333	-0.004764								9.48333	-0.005857								9.48333	0.005267
9.5	-0.009065								9.5	-0.006222								9.5	-0.005587								9.5	0.005566
9.51667	-0.008994								9.51667	-0.0067								9.51667	-0.005365								9.51667	0.005866
9.53333	-0.027323								9.53333	-0.005249								9.53333	-0.005034								9.53333	0.006216
9.55	-0.034852								9.55	-0.000498								9.55	-0.004432								9.55	0.006406
9.56667	-0.033811								9.56667	0.004923								9.56667	-0.003611								9.56667	0.006465
9.58333	-0.008221								9.58333	0.006854								9.58333	-0.002869								9.58333	0.006035
9.6	0.00299								9.6	0.006004								9.6	-0.002255								9.6	0.005396
9.61667	0.006651								9.61667	0.004793								9.61667	-0.001636								9.61667	0.004888
9.63333	0.007908								9.63333	0.003281								9.63333	-0.000517								9.63333	0.00432
9.65	0.005615								9.65	0.00206								9.65	0.000381								9.65	0.003631
9.66667	0.004311								9.66667	0.001478								9.66667	0.00046								9.66667	0.003013
9.68333	0.005098								9.68333	0.001226								9.68333	0.000889								9.68333	0.002295
9.7	0.005614								9.7	0.001263								9.7	0.001746								9.7	0.001447
9.71667	0.005301								9.71667	0.000919								9.71667	0.002312								9.71667	0.000651
9.73333	0.004275								9.73333	0.000494								9.73333	0.002498								9.73333	-0.000226
9.75	0.005326								9.75	-0.000181								9.75	0.002534								9.75	-0.000643
9.76667	0.008127								9.76667	-0.001046								9.76667	0.00275								9.76667	-0.001389
9.78333	0.007878								9.78333	-0.001681								9.78333	0.002956								9.78333	-0.002586
9.8	8.9e-05								9.8	-0.002168								9.8	0.003125								9.8	-0.003652
9.81667	-0.013231								9.81667	-0.002466								9.81667	0.002976								9.81667	-0.004608
9.83333	-0.013832								9.83333	-0.002705								9.83333	0.002848								9.83333	-0.005274
9.85	-0.011518								9.85	-0.002824								9.85	0.002809								9.85	-0.005509
9.86667	-0.011454								9.86667	-0.002713								9.86667	0.002551								9.86667	-0.005395
9.88333	-0.00862								9.88333	-0.002352								9.88333	0.002032								9.88333	-0.005081
9.9	-0.006676								9.9	-0.001922								9.9	0.001558								9.9	-0.004556
9.91667	-0.004712								9.91667	-0.001625								9.91667	0.001099								9.91667	-0.003659
9.93333	-0.002972								9.93333	-0.001648								9.93333	0.00069								9.93333	-0.002533
9.95	-0.002035								9.95	-0.001712								9.95	0.00063								9.95	-0.001417
9.96667	-0.000258								9.96667	-0.001725								9.96667	0.000521								9.96667	-0.000171
9.98333	0.001009								9.98333	-0.001788								9.98333	0.000362								9.98333	0.001016
10	0.001466								10	-0.001973								10	0.000218								10	0.001834
10.0167	0.002021								10.0167	-0.001921								10.0167	-0.000162								10.0167	0.002806
10.0333	0.003332								10.0333	-0.001609								10.0333	-0.000281								10.0333	0.003728
10.05	0.004713								10.05	-0.001057								10.05	-0.00025								10.05	0.0044
10.0667	0.004483								10.0667	-0.000285								10.0667	-0.00018								10.0667	0.004862
10.0833	0.004164								10.0833	0.000168								10.0833	-4.9e-05								10.0833	0.004814
10.1	0.004225								10.1	0.000298								10.1	-0.000113								10.1	0.004819
10.1167	0.00401								10.1167	0.000336								10.1167	-0.000103								10.1167	0.005079
10.1333	0.004002								10.1333	0.000694								10.1333	-0.000372								10.1333	0.005329
10.15	0.004073								10.15	0.000862								10.15	-0.000681								10.15	0.005459
10.1667	0.004195								10.1667	0.00059								10.1667	-0.000701								10.1667	0.00519
10.1833	0.004336								10.1833	0.000128								10.1833	-0.00066								10.1833	0.00456
10.2	0.004428								10.2	-0.000136								10.2	-0.000534								10.2	0.003783
10.2167	0.004252								10.2167	-0.000201								10.2167	-0.000322								10.2167	0.002951
10.2333	0.003562								10.2333	-0.000337								10.2333	8.9e-05								10.2333	0.00209
10.25	0.002822								10.25	-0.000312								10.25	0.00028								10.25	0.001148
10.2667	0.002202								10.2667	-0.000287								10.2667	0.000601								10.2667	2.6e-05
10.2833	0.001732								10.2833	-0.000303								10.2833	0.000723								10.2833	-0.001095
10.3	0.001311								10.3	-0.000349								10.3	0.00081								10.3	-0.001985
10.3167	0.000968								10.3167	-0.000247								10.3167	0.000853								10.3167	-0.002651
10.3333	0.000476								10.3333	-0.000446								10.3333	0.000836								10.3333	-0.003137
10.35	0.000313								10.35	-0.000744								10.35	0.000888								10.35	-0.003563
10.3667	0.00054								10.3667	-0.000442								10.3667	0.000571								10.3667	-0.003859
10.3833	0.000677								10.3833	-0.00038								10.3833	0.000284								10.3833	-0.003795
10.4	0.001328								10.4	-9.9e-05								10.4	0.000193								10.4	-0.00333
10.4167	0.001647								10.4167	9.1e-05								10.4167	0.000277								10.4167	-0.002752
10.4333	0.001777								10.4333	0.000452								10.4333	0.000421								10.4333	-0.002124
10.45	0.001837								10.45	0.000702								10.45	0.000616								10.45	-0.001456
10.4667	0.001686								10.4667	0.000822								10.4667	0.00089								10.4667	-0.000768
10.4833	0.001336								10.4833	0.001092								10.4833	0.001194								10.4833	0.00011
10.5	0.001028								10.5	0.001272								10.5	0.001494								10.5	0.001239
10.5167	0.000882								10.5167	0.001532								10.5167	0.001849								10.5167	0.00254
10.5333	-8.4e-05								10.5333	0.001741								10.5333	0.001954								10.5333	0.003782
10.55	-0.000199								10.55	0.001181								10.55	0.001739								10.55	0.004634
10.5667	-0.000675								10.5667	0.00067								10.5667	0.001344								10.5667	0.005175
10.5833	-0.000591								10.5833	0.00081								10.5833	0.001319								10.5833	0.005627
10.6	-0.000341								10.6	0.000889								10.6	0.001218								10.6	0.006219
10.6167	6.8e-05								10.6167	0.001058								10.6167	0.001041								10.6167	0.006673
10.6333	-0.000293								10.6333	0.000777								10.6333	0.000723								10.6333	0.006778
10.65	-0.001404								10.65	-0.000275								10.65	0.000356								10.65	0.006802
10.6667	-0.002485								10.6667	-0.001876								10.6667	0.000259								10.6667	0.006736
10.6833	-0.004006								10.6833	-0.003147								10.6833	0.000121								10.6833	0.006441
10.7	-0.005321								10.7	-0.004198								10.7	0.000146								10.7	0.006084
10.7167	-0.006316								10.7167	-0.004091								10.7167	4.1e-05								10.7167	0.004787
10.7333	-0.005881								10.7333	-0.003143								10.7333	-0.000343								10.7333	0.002679
10.75	-0.005356								10.75	-0.001846								10.75	-0.000688								10.75	0.000602
10.7667	-0.008161								10.7667	-0.000698								10.7667	-0.001043								10.7667	-0.001306
10.7833	-0.01282								10.7833	-0.00055								10.7833	-0.001367								10.7833	-0.002593
10.8	-0.014198								10.8	-0.000233								10.8	-0.001703								10.8	-0.003114
10.8167	-0.016916								10.8167	-0.000375								10.8167	-0.002029								10.8167	-0.00467
10.8333	-0.013434								10.8333	-0.000177								10.8333	-0.002096								10.8333	-0.006977
10.85	-0.007552								10.85	0.000911								10.85	-0.001933								10.85	-0.009024
10.8667	0.00708								10.8667	0.002249								10.8667	-0.001929								10.8667	-0.011071
10.8833	0.017556								10.8833	0.002557								10.8833	-0.001916								10.8833	-0.010407
10.9	0.018275								10.9	0.002956								10.9	-0.002205								10.9	-0.008759
10.9167	0.015693								10.9167	0.003417								10.9167	-0.001777								10.9167	-0.01029
10.9333	0.011702								10.9333	0.003347								10.9333	-0.000948								10.9333	-0.011611
10.95	0.00773								10.95	0.002367								10.95	0.00028								10.95	-0.009052
10.9667	0.004149								10.9667	0.002498								10.9667	0.001399								10.9667	-0.001504
10.9833	-0.000575								10.9833	0.002578								10.9833	0.003227								10.9833	0.008325
11	-0.005357								11	0.00219								11	0.006123								11	0.013279
11.0167	-0.009398								11.0167	0.002313								11.0167	0.007926								11.0167	0.016163
11.0333	-0.00484								11.0333	-0.006394								11.0333	0.00526								11.0333	0.014028
11.05	-0.018252								11.05	-0.029541								11.05	-0.011857								11.05	-0.020108
11.0667	-0.03721								11.0667	-0.091868								11.0667	-0.054704								11.0667	-0.094654
11.0833	-0.04939								11.0833	-0.215644								11.0833	-0.16814								11.0833	-0.17935
11.1	-0.04729								11.1	-0.37204								11.1	-0.319949								11.1	-0.2598
11.1167	-0.02846								11.1167	-0.510455								11.1167	-0.470301								11.1167	-0.317249
11.1333	-0.012459								11.1333	-0.57075								11.1333	-0.564003								11.1333	-0.355068
11.15	-0.002089								11.15	-0.563224								11.15	-0.586284								11.15	-0.381646
11.1667	0.00919								11.1667	-0.504369								11.1667	-0.566386								11.1667	-0.394985
11.1833	0.010563								11.1833	-0.421254								11.1833	-0.517627								11.1833	-0.392434
11.2	0.011266								11.2	-0.334618								11.2	-0.448571								11.2	-0.370516
11.2167	0.011469								11.2167	-0.268121								11.2167	-0.377857								11.2167	-0.342246
11.2333	0.009782								11.2333	-0.217684								11.2333	-0.317063								11.2333	-0.304236
11.25	0.007665								11.25	-0.177067								11.25	-0.270609								11.25	-0.264496
11.2667	0.007024								11.2667	-0.1534								11.2667	-0.238086								11.2667	-0.229236
11.2833	0.006301								11.2833	-0.142563								11.2833	-0.209322								11.2833	-0.192916
11.3	0.005298								11.3	-0.123976								11.3	-0.18987								11.3	-0.163499
11.3167	0.004785								11.3167	-0.108968								11.3167	-0.16971								11.3167	-0.140118
11.3333	0.005022								11.3333	-0.098								11.3333	-0.159581								11.3333	-0.117917
11.35	0.003679								11.35	-0.087063								11.35	-0.145621								11.35	-0.101977
11.3667	0.00237								11.3667	-0.075285								11.3667	-0.129802								11.3667	-0.089236
11.3833	0.001042								11.3833	-0.067367								11.3833	-0.115372								11.3833	-0.078235
11.4	-0.000415								11.4	-0.061709								11.4	-0.100835								11.4	-0.069237
11.4167	-0.000503								11.4167	-0.054341								11.4167	-0.089419								11.4167	-0.061154
11.4333	-0.000241								11.4333	-0.047473								11.4333	-0.078984								11.4333	-0.054961
11.45	-0.000793								11.45	-0.040905								11.45	-0.070918								11.45	-0.049068
11.4667	-0.000905								11.4667	-0.038036								11.4667	-0.063973								11.4667	-0.043974
11.4833	0.000893								11.4833	-0.034518								11.4833	-0.057748								11.4833	-0.039511
11.5	0.001232								11.5	-0.03029								11.5	-0.052644								11.5	-0.03561
11.5167	0.00295								11.5167	-0.026692								11.5167	-0.047752								11.5167	-0.030633
11.5333	0.005989								11.5333	-0.022835								11.5333	-0.043041								11.5333	-0.025056
11.55	0.00686								11.55	-0.020967								11.55	-0.038659								11.55	-0.024468
11.5667	0.007894								11.5667	-0.020959								11.5667	-0.034688								11.5667	-0.022851
11.5833	0.011139								11.5833	-0.020481								11.5833	-0.030596								11.5833	-0.020574
11.6	0.012803								11.6	-0.019544								11.6	-0.026226								11.6	-0.018328
11.6167	0.014678								11.6167	-0.017957								11.6167	-0.022518								11.6167	-0.016135
11.6333	0.013352								11.6333	-0.01662								11.6333	-0.01915								11.6333	-0.014291
11.65	0.005496								11.65	-0.015333								11.65	-0.015352								11.65	-0.012758
11.6667	-0.002076								11.6667	-0.013856								11.6667	-0.012114								11.6667	-0.012235
11.6833	-0.005309								11.6833	-0.013029								11.6833	-0.011086								11.6833	-0.012512
11.7	-0.006042								11.7	-0.012653								11.7	-0.011249								11.7	-0.010439
11.7167	-0.003234								11.7167	-0.011777								11.7167	-0.011575								11.7167	-0.010789
11.7333	-0.001857								11.7333	-0.010612								11.7333	-0.01032								11.7333	-0.012378
11.75	-0.001683								11.75	-0.009817								11.75	-0.008585								11.75	-0.013137
11.7667	-0.000279								11.7667	-0.008791								11.7667	-0.00804								11.7667	-0.008056
11.7833	0.000295								11.7833	-0.007806								11.7833	-0.008426								11.7833	-0.002945
11.8	0.00056								11.8	-0.006701								11.8	-0.007842								11.8	0.008726
11.8167	0.002394								11.8167	-0.005738								11.8167	-0.007691								11.8167	0.023776
11.8333	0.003617								11.8333	-0.004935								11.8333	-0.007329								11.8333	0.026306
11.85	0.002564								11.85	-0.003942								11.85	-0.006907								11.85	0.024266
11.8667	0.00193								11.8667	-0.003039								11.8667	-0.006666								11.8667	0.021587
11.8833	-0.002373								11.8833	-0.002605								11.8833	-0.006534								11.8833	0.019247
11.9	-0.009456								11.9	-0.002583								11.9	-0.006453								11.9	0.017058
11.9167	-0.016529								11.9167	-0.002373								11.9167	-0.006215								11.9167	0.015209
11.9333	-0.015826								11.9333	-0.002092								11.9333	-0.005946								11.9333	0.013581
11.95	-0.017218								11.95	-0.001752								11.95	-0.005747								11.95	0.011973
11.9667	-0.012731								11.9667	-0.001301								11.9667	-0.005268								11.9667	0.010884
11.9833	-0.013133								11.9833	-0.000991								11.9833	-0.004579								11.9833	0.009796
12	-0.012586								12	-0.000671								12	-0.003571								12	0.008128
12.0167	-0.009848								12.0167	-0.000465								12.0167	-0.002815								12.0167	0.006153
12.0333	-0.0064								12.0333	-7.8e-05								12.0333	-0.002208								12.0333	0.004467
12.05	-0.003411								12.05	-8.1e-05								12.05	-0.000772								12.05	0.003082
12.0667	-0.002473								12.0667	-0.000104								12.0667	0.000324								12.0667	0.001816
12.0833	-0.000464								12.0833	2.3e-05								12.0833	0.000141								12.0833	0.000881
12.1	0.000605								12.1	2.9e-05								12.1	0.000436								12.1	-2.3e-05
12.1167	0.001309								12.1167	-3.8e-05								12.1167	0.00069								12.1167	-0.000754
12.1333	0.001609								12.1333	2.5e-05								12.1333	0.001344								12.1333	-0.001215
12.15	0.001948								12.15	0.000228								12.15	0.001678								12.15	-0.001795
12.1667	0.002058								12.1667	0.000331								12.1667	0.001142								12.1667	-0.002176
12.1833	0.002538								12.1833	0.000104								12.1833	0.001076								12.1833	-0.002437
12.2	0.003357								12.2	-2.4e-05								12.2	0.000859								12.2	-0.002706
12.2167	0.00408								12.2167	-0.000696								12.2167	0.00079								12.2167	-0.00292
12.2333	0.00401								12.2333	-0.000977								12.2333	0.000561								12.2333	-0.002884
12.25	0.004081								12.25	-0.001289								12.25	0.000252								12.25	-0.002868
12.2667	0.004151								12.2667	-0.001651								12.2667	-0.000117								12.2667	-0.002972
12.2833	0.004271								12.2833	-0.002053								12.2833	-0.000426								12.2833	-0.003166
12.3	0.003322								12.3	-0.002495								12.3	-0.000777								12.3	-0.003158
12.3167	0.002658								12.3167	-0.002872								12.3167	-0.001011								12.3167	-0.003144
12.3333	0.002102								12.3333	-0.003658								12.3333	-0.001065								12.3333	-0.00316
12.35	0.001196								12.35	-0.004105								12.35	-0.001149								12.35	-0.002815
12.3667	0.000489								12.3667	-0.003121								12.3667	-0.001082								12.3667	-0.002411
12.3833	-3.7e-05								12.3833	-0.003188								12.3833	-0.001026								12.3833	-0.002157
12.4	-0.000313								12.4	-0.004335								12.4	-0.000933								12.4	-0.00168
12.4167	-0.000429								12.4167	-0.004533								12.4167	-0.000913								12.4167	-0.001055
12.4333	-0.001716								12.4333	-0.002382								12.4333	-0.001013								12.4333	-0.00048
12.45	-0.002522								12.45	0.001989								12.45	-0.000933								12.45	-4.5e-05
12.4667	-0.002209								12.4667	0.004791								12.4667	-0.000873								12.4667	0.000379
12.4833	-0.000575								12.4833	0.004682								12.4833	-0.000603								12.4833	0.000784
12.5	0.00059								12.5	0.003714								12.5	-0.000336								12.5	0.001272
12.5167	-0.000461								12.5167	0.003798								12.5167	-0.000312								12.5167	0.001701
12.5333	-0.000601								12.5333	0.003932								12.5333	-0.000348								12.5333	0.00207
12.55	-0.000131								12.55	0.003395								12.55	-0.000234								12.55	0.002248
12.5667	8.8e-05								12.5667	0.003339								12.5667	-6e-05								12.5667	0.002427
12.5833	0.000808								12.5833	0.003513								12.5833	4e-06								12.5833	0.002736
12.6	0.001614								12.6	0.002718								12.6	-3.3e-05								12.6	0.003408
12.6167	0.002588								12.6167	0.001976								12.6167	0.000156								12.6167	0.004023
12.6333	0.004182								12.6333	0.001194								12.6333	0.000196								12.6333	0.004548
12.65	0.004736								12.65	0.000952								12.65	8.5e-05								12.65	0.005163
12.6667	0.004039								12.6667	0.000511								12.6667	0.000105								12.6667	0.005748
12.6833	0.005413								12.6833	0.000389								12.6833	0.000264								12.6833	0.006073
12.7	0.00624								12.7	0.000418								12.7	0.000192								12.7	0.006101
12.7167	0.008131								12.7167	0.00041								12.7167	0.000138								12.7167	0.006162
12.7333	0.003573								12.7333	0.000491								12.7333	8.5e-05								12.7333	0.006023
12.75	-0.006856								12.75	0.000583								12.75	9.1e-05								12.75	0.005564
12.7667	-0.010685								12.7667	0.000215								12.7667	6.7e-05								12.7667	0.004895
12.7833	-0.006033								12.7833	-0.000423								12.7833	-0.000117								12.7833	0.004356
12.8	-0.006257								12.8	-0.000661								12.8	-0.000101								12.8	0.00378
12.8167	-0.00633								12.8167	-0.000947								12.8167	-5.7e-05								12.8167	0.003334
12.8333	-0.006224								12.8333	-0.001083								12.8333	-1.3e-05								12.8333	0.002807
12.85	-0.005577								12.85	-0.001149								12.85	-0.000149								12.85	0.002121
12.8667	-0.004211								12.8667	-0.001176								12.8667	-0.000295								12.8667	0.001445
12.8833	-0.005518								12.8833	-0.001172								12.8833	-0.0005								12.8833	0.000879
12.9	-0.00512								12.9	-0.001268								12.9	-0.000667								12.9	0.000284
12.9167	-0.004102								12.9167	-0.001413								12.9167	-0.000333								12.9167	-0.000316
12.9333	-0.001184								12.9333	-0.001308								12.9333	-3e-05								12.9333	-0.001055
12.95	0.009054								12.95	-0.001223								12.95	0.000114								12.95	-0.001765
12.9667	0.018832								12.9667	-0.000958								12.9667	0.000137								12.9667	-0.002295
12.9833	0.020109								12.9833	-0.000443								12.9833	0.00022								12.9833	-0.002934
13	0.017851								13	-0.000518								13	7.4e-05								13	-0.003684
13.0167	0.016164								13.0167	-0.000303								13.0167	-0.000102								13.0167	-0.004303
13.0333	0.013086								13.0333	-0.000117								13.0333	-4.8e-05								13.0333	-0.004783
13.05	0.009518								13.05	-0.000151								13.05	-0.000114								13.05	-0.005132
13.0667	0.007421								13.0667	-0.000405								13.0667	8e-05								13.0667	-0.005292
13.0833	0.003743								13.0833	-0.000619								13.0833	0.000415								13.0833	-0.005341
13.1	0.000639								13.1	-0.000232								13.1	0.00044								13.1	-0.005221
13.1167	-0.003124								13.1167	3.6e-05								13.1167	0.000466								13.1167	-0.005105
13.1333	-0.005638								13.1333	0.000103								13.1333	0.000282								13.1333	-0.004978
13.15	-0.006901								13.15	5.1e-05								13.15	0.000219								13.15	-0.004841
13.1667	-0.007595								13.1667	1.9e-05								13.1667	0.000225								13.1667	-0.004705
13.1833	-0.006908								13.1833	0.000127								13.1833	0.000362								13.1833	-0.004318
13.2	-0.006041								13.2	0.000456								13.2	0.00039								13.2	-0.003722
13.2167	-0.005194								13.2167	0.000347								13.2167	0.00042								13.2167	-0.00304
13.2333	-0.005667								13.2333	0.000558								13.2333	0.000409								13.2333	-0.002379
13.25	-0.006881								13.25	0.000719								13.25	-1.1e-05								13.25	-0.001837
13.2667	-0.006549								13.2667	0.000709								13.2667	-0.000281								13.2667	-0.001325
13.2833	-0.005835								13.2833	0.00069								13.2833	-0.000291								13.2833	-0.000883
13.3	-0.005791								13.3	0.000432								13.3	-0.000239								13.3	-0.000622
13.3167	-0.004648								13.3167	0.000257								13.3167	-0.000195								13.3167	-0.000243
13.3333	-0.003174								13.3333	9.1e-05								13.3333	0.000119								13.3333	0.000305
13.35	-0.00192								13.35	2.6e-05								13.35	0.000393								13.35	0.000733
13.3667	-0.000285								13.3667	2.1e-05								13.3667	0.000648								13.3667	0.001282
13.3833	0.000665								13.3833	0.000605								13.3833	0.000562								13.3833	0.00182
13.4	0.000766								13.4	0.000781								13.4	0.000798								13.4	0.002598
13.4167	0.000606								13.4167	0.000979								13.4167	0.001337								13.4167	0.003315
13.4333	0.000886								13.4333	0.001288								13.4333	0.001336								13.4333	0.004092
13.45	0.004976								13.45	0.001847								13.45	0.001965								13.45	0.004189
13.4667	0.010048								13.4667	0.001345								13.4667	0.003234								13.4667	0.003706
13.4833	0.014639								13.4833	0.002444								13.4833	0.004113								13.4833	0.003603
13.5	0.00696								13.5	0.004103								13.5	0.003934								13.5	0.00426
13.5167	-0.007999								13.5167	0.007826								13.5167	0.006287								13.5167	0.002236
13.5333	-0.009568								13.5333	0.002978								13.5333	0.00676								13.5333	-0.018558
13.55	-0.013868								13.55	-0.02088								13.55	-0.009936								13.55	-0.058011
13.5667	-0.017314								13.5667	-0.076148								13.5667	-0.054523								13.5667	-0.119585
13.5833	-0.02142								13.5833	-0.190005								13.5833	-0.1538								13.5833	-0.191339
13.6	-0.025566								13.6	-0.335723								13.6	-0.288125								13.6	-0.253503
13.6167	-0.029172								13.6167	-0.473408								13.6167	-0.417569								13.6167	-0.302347
13.6333	-0.034197								13.6333	-0.545743								13.6333	-0.491432								13.6333	-0.333812
13.65	-0.031236								13.65	-0.542898								13.65	-0.511086								13.65	-0.348826
13.6667	-0.009716								13.6667	-0.492993								13.6667	-0.491669								13.6667	-0.356051
13.6833	0.008773								13.6833	-0.421498								13.6833	-0.447933								13.6833	-0.355745
13.7	0.014582								13.7	-0.348452								13.7	-0.390696								13.7	-0.345219
13.7167	0.018802								13.7167	-0.276075								13.7167	-0.327747								13.7167	-0.313854
13.7333	0.020371								13.7333	-0.222698								13.7333	-0.281439								13.7333	-0.280469
13.75	0.020788								13.75	-0.182051								13.75	-0.245161								13.75	-0.249954
13.7667	0.021595								13.7667	-0.158144								13.7667	-0.216562								13.7667	-0.219369
13.7833	0.023141								13.7833	-0.140117								13.7833	-0.192654								13.7833	-0.185514
13.8	0.024648								13.8	-0.12606								13.8	-0.174765								13.8	-0.156179
13.8167	0.025905								13.8167	-0.111661								13.8167	-0.162226								13.8167	-0.132664
13.8333	0.026481								13.8333	-0.101413								13.8333	-0.147727								13.8333	-0.111939
13.85	0.027727								13.85	-0.094715								13.85	-0.136738								13.85	-0.097295
13.8667	0.029953								13.8667	-0.083786								13.8667	-0.126699								13.8667	-0.08243
13.8833	0.032209								13.8833	-0.076178								13.8833	-0.115889								13.8833	-0.070375
13.9	0.028965								13.9	-0.06457								13.9	-0.10366								13.9	-0.061581
13.9167	0.01615								13.9167	-0.057341								13.9167	-0.092482								13.9167	-0.054826
13.9333	0.008307								13.9333	-0.046122								13.9333	-0.079123								13.9333	-0.049452
13.95	0.007474								13.95	-0.040873								13.95	-0.070284								13.95	-0.044557
13.9667	0.006241								13.9667	-0.036204								13.9667	-0.062016								13.9667	-0.040573
13.9833	0.004828								13.9833	-0.033946								13.9833	-0.055767								13.9833	-0.037238
14	0.002986								14	-0.031747								14	-0.050519								14	-0.033864
14.0167	0.001493								14.0167	-0.029148								14.0167	-0.045502								14.0167	-0.02922
14.0333	-0.000648								14.0333	-0.02585								14.0333	-0.040805								14.0333	-0.025165
14.05	-0.010247								14.05	-0.023061								14.05	-0.037298								14.05	-0.021971
14.0667	-0.017247								14.0667	-0.020713								14.0667	-0.034291								14.0667	-0.019197
14.0833	-0.019606								14.0833	-0.017634								14.0833	-0.029714								14.0833	-0.017092
14.1	-0.017985								14.1	-0.015596								14.1	-0.025348								14.1	-0.015488
14.1167	-0.019435								14.1167	-0.014539								14.1167	-0.022693								14.1167	-0.014094
14.1333	-0.02085								14.1333	-0.013501								14.1333	-0.019789								14.1333	-0.012719
14.15	-0.021053								14.15	-0.011874								14.15	-0.016735								14.15	-0.011385
14.1667	-0.020957								14.1667	-0.009926								14.1667	-0.015451								14.1667	-0.010611
14.1833	-0.022901								14.1833	-0.008219								14.1833	-0.013397								14.1833	-0.011026
14.2	-0.024115								14.2	-0.006462								14.2	-0.011274								14.2	-0.012122
14.2167	-0.018838								14.2167	-0.004676								14.2167	-0.009344								14.2167	-0.012227
14.2333	-0.009774								14.2333	-0.003681								14.2333	-0.007863								14.2333	-0.012203
14.25	-0.003121								14.25	-0.002855								14.25	-0.006553								14.25	-0.012389
14.2667	-0.002807								14.2667	-0.00137								14.2667	-0.005463								14.2667	-0.013174
14.2833	-0.003033								14.2833	0.000706								14.2833	-0.004383								14.2833	-0.01426
14.3	-0.00184								14.3	0.002801								14.3	-0.003594								14.3	-0.015685
14.3167	-0.000903								14.3167	0.003684								14.3167	-0.0028								14.3167	-0.017991
14.3333	-0.000159								14.3333	0.001277								14.3333	-0.001935								14.3333	-0.022806
14.35	0.000734								14.35	-0.00409								14.35	-0.00089								14.35	-0.027321
14.3667	0.001317								14.3667	-0.008597								14.3667	-0.000495								14.3667	-0.025087
14.3833	0.001841								14.3833	-0.008694								14.3833	-0.00023								14.3833	-0.028262
14.4	0.003054								14.4	-0.007732								14.4	0.000243								14.4	-0.023567
14.4167	0.003514								14.4167	-0.007092								14.4167	0.000681								14.4167	-0.010682
14.4333	0.003278								14.4333	-0.006603								14.4333	0.00082								14.4333	0.006113
14.45	0.003192								14.45	-0.005583								14.45	0.000958								14.45	0.014098
14.4667	0.003296								14.4667	-0.005184								14.4667	0.001047								14.4667	0.015233
14.4833	0.00355								14.4833	-0.004484								14.4833	0.001315								14.4833	0.014568
14.5	0.003264								14.5	-0.004215								14.5	0.001522								14.5	0.013473
14.5167	0.004273								14.5167	-0.00332								14.5167	0.001282								14.5167	0.011668
14.5333	0.004683								14.5333	-0.002524								14.5333	0.000903								14.5333	0.010004
14.55	0.004763								14.55	-0.001739								14.55	0.000434								14.55	0.008809
14.5667	0.004343								14.5667	-0.001204								14.5667	0.000215								14.5667	0.007875
14.5833	0.003953								14.5833	-0.001219								14.5833	-4e-06								14.5833	0.00768
14.6	0.003222								14.6	-0.000764								14.6	-0.000306								14.6	0.006396
14.6167	0.000645								14.6167	5.7e-05								14.6167	-0.000654								14.6167	0.003532
14.6333	0.001138								14.6333	0.000667								14.6333	-0.000952								14.6333	0.000548
14.65	-0.001069								14.65	0.001137								14.65	-0.00134								14.65	-0.002136
14.6667	-0.020656								14.6667	0.001898								14.6667	-0.001388								14.6667	-0.0044
14.6833	-0.035753								14.6833	0.002148								14.6833	-0.001346								14.6833	-0.006674
14.7	-0.039327								14.7	0.002768								14.7	-0.001246								14.7	-0.008867
14.7167	-0.041191								14.7167	0.003232								14.7167	-0.001243								14.7167	-0.010771
14.7333	-0.025514								14.7333	0.003737								14.7333	-0.00122								14.7333	-0.013694
14.75	-0.000248								14.75	0.003442								14.75	-0.001197								14.75	-0.018587
14.7667	0.012949								14.7667	0.002626								14.7667	-0.000984								14.7667	-0.02119
14.7833	0.027615								14.7833	0.002291								14.7833	-0.000911								14.7833	-0.018333
14.8	0.038598								14.8	0.002295								14.8	-0.000841								14.8	-0.015117
14.8167	0.036893								14.8167	0.002843								14.8167	-0.000995								14.8167	-0.013979
14.8333	0.020029								14.8333	0.002761								14.8333	-0.00094								14.8333	-0.010041
14.85	0.004754								14.85	0.001989								14.85	-0.000794								14.85	-0.005634
14.8667	0.0012								14.8667	0.001247								14.8667	-0.000349								14.8667	-0.003076
14.8833	-0.003095								14.8833	0.001165								14.8833	-5.3e-05								14.8833	-0.001718
14.9	-0.005015								14.9	0.000923								14.9	0.000151								14.9	0.000159
14.9167	-0.006334								14.9167	0.000673								14.9167	0.000292								14.9167	0.003308
14.9333	-0.005324								14.9333	0.000924								14.9333	0.000173								14.9333	0.003456
14.95	-0.004734								14.95	0.000555								14.95	0.000504								14.95	0.003065
14.9667	-0.005083								14.9667	-0.000174								14.9667	0.000675								14.9667	0.004394
14.9833	-0.00591								14.9833	-0.000324								14.9833	0.000616								14.9833	0.005812
15	-0.004188								15	0.000137								15	0.000627								15	0.006601
15.0167	-0.002317								15.0167	-0.000351								15.0167	0.000587								15.0167	0.006881
15.0333	-0.001105								15.0333	-0.000738								15.0333	0.000467								15.0333	0.007
15.05	0.000457								15.05	-0.000715								15.05	0.000527								15.05	0.00694
15.0667	0.002628								15.0667	-0.000813								15.0667	0.000407								15.0667	0.00666
15.0833	0.004048								15.0833	-0.00081								15.0833	0.000307								15.0833	0.005979
15.1	0.004915								15.1	-0.001258								15.1	0.000267								15.1	0.004959
15.1167	0.006012								15.1167	-0.001364								15.1167	0.000418								15.1167	0.00358
15.1333	0.009149								15.1333	-0.00164								15.1333	0.000479								15.1333	0.002181
15.15	0.010196								15.15	-0.001356								15.15	0.000521								15.15	0.001052
15.1667	0.009583								15.1667	-0.001162								15.1667	0.000232								15.1667	0.000262
15.1833	0.007091								15.1833	-0.000728								15.1833	2.3e-05								15.1833	-0.000377
15.2	-0.005618								15.2	-0.000435								15.2	-0.000205								15.2	-0.000986
15.2167	-0.019668								15.2167	-0.00042								15.2167	-0.00019								15.2167	-0.001454
15.2333	-0.022317								15.2333	-0.000685								15.2333	3.4e-05								15.2333	-0.001691
15.25	-0.004816								15.25	6.1e-05								15.25	0.000288								15.25	-0.001639
15.2667	0.010785								15.2667	0.000446								15.2667	0.000273								15.2667	-0.001587
15.2833	0.017243								15.2833	0.000471								15.2833	-9.3e-05								15.2833	-0.001435
15.3	0.013342								15.3	0.000876								15.3	-0.000127								15.3	-0.001192
15.3167	0.0094								15.3167	0.001043								15.3167	-0.000278								15.3167	-0.001268
15.3333	0.007849								15.3333	0.00159								15.3333	-0.000209								15.3333	-0.001484
15.35	0.006487								15.35	0.002157								15.35	-0.00015								15.35	-0.00128
15.3667	0.005674								15.3667	0.001594								15.3667	-0.000201								15.3667	-0.001226
15.3833	0.00402								15.3833	0.001082								15.3833	-0.000382								15.3833	-0.000992
15.4	0.002065								15.4	0.001138								15.4	-0.000581								15.4	-0.000387
15.4167	-0.00059								15.4167	0.001177								15.4167	-0.000725								15.4167	-2e-05
15.4333	-0.002764								15.4333	0.000936								15.4333	-0.00113								15.4333	-0.000172
15.45	-0.005049								15.45	0.000345								15.45	-0.000664								15.45	-6.4e-05
15.4667	-0.006398								15.4667	-0.001756								15.4667	0.000122								15.4667	0.000123
15.4833	-0.007958								15.4833	-0.004647								15.4833	0.000367								15.4833	0.000231
15.5	-0.009838								15.5	-0.007648								15.5	0.000755								15.5	0.000218
15.5167	-0.012638								15.5167	-0.008588								15.5167	0.001099								15.5167	0.000331
15.5333	-0.016428								15.5333	-0.007178								15.5333	0.001354								15.5333	0.000604
15.55	-0.019898								15.55	-0.007787								15.55	0.001208								15.55	0.000887
15.5667	-0.023568								15.5667	-0.007947								15.5667	0.001143								15.5667	0.00107
15.5833	-0.020852								15.5833	-0.005417								15.5833	0.001377								15.5833	0.001233
15.6	-0.005047								15.6	-0.001886								15.6	0.001764								15.6	0.001536
15.6167	0.009279								15.6167	0.00055								15.6167	0.001479								15.6167	0.001765
15.6333	0.015504								15.6333	0.002426								15.6333	0.001743								15.6333	0.001805
15.65	0.018817								15.65	0.003552								15.65	0.001368								15.65	0.001975
15.6667	0.019143								15.6667	0.003578								15.6667	0.001203								15.6667	0.002185
15.6833	0.017099								15.6833	0.003454								15.6833	0.001237								15.6833	0.001974
15.7	0.009794								15.7	0.00303								15.7	0.001165								15.7	0.001864
15.7167	-0.0036								15.7167	0.002938								15.7167	0.001259								15.7167	0.001832
15.7333	-0.009375								15.7333	0.003677								15.7333	0.001323								15.7333	0.001439
15.75	-0.011456								15.75	0.003936								15.75	0.001017								15.75	0.001156
15.7667	-0.012017								15.7667	0.003304								15.7667	0.000632								15.7667	0.001363
15.7833	-0.012078								15.7833	0.002983								15.7833	0.000276								15.7833	0.001421
15.8	-0.010168								15.8	0.002891								15.8	9.2e-05								15.8	0.001498
15.8167	-0.007579								15.8167	0.002876								15.8167	-3.7e-05								15.8167	0.001502
15.8333	-0.0069								15.8333	0.002671								15.8333	-0.000346								15.8333	0.001347
15.85	-0.005136								15.85	0.002316								15.85	-0.000745								15.85	0.001161
15.8667	-0.002333								15.8667	0.001801								15.8667	-0.001044								15.8667	0.000825
15.8833	0.003089								15.8833	0.001026								15.8833	-0.001273								15.8833	0.00035
15.9	0.010162								15.9	0.000701								15.9	-0.001381								15.9	-0.000326
15.9167	0.017694								15.9167	0.000413								15.9167	-0.001136								15.9167	-0.000886
15.9333	0.019467								15.9333	0.000524								15.9333	-0.001001								15.9333	-0.001126
15.95	0.017909								15.95	0.000806								15.95	-0.001346								15.95	-0.001196
15.9667	0.016851								15.9667	0.001768								15.9667	-0.001762								15.9667	-0.001586
15.9833	0.014534								15.9833	0.00297								15.9833	-0.002067								15.9833	-0.002096
16	0.009686								16	0.002762								16	-0.002961								16	-0.002936
16.0167	-4.1e-05								16.0167	0.00373								16.0167	-0.002564								16.0167	-0.000711
16.0333	-0.007056								16.0333	-5.2e-05								16.0333	0.000702								16.0333	0.000123
16.05	-0.013393								16.05	-0.013584								16.05	-0.006311								16.05	-0.021722
16.0667	-0.025279								16.0667	-0.058626								16.0667	-0.037524								16.0667	-0.077728
16.0833	-0.043586								16.0833	-0.165928								16.0833	-0.107517								16.0833	-0.144373
16.1	-0.053933								16.1	-0.30245								16.1	-0.21793								16.1	-0.206039
16.1167	-0.044219								16.1167	-0.437977								16.1167	-0.335312								16.1167	-0.263021
16.1333	-0.016182								16.1333	-0.514093								16.1333	-0.412754								16.1333	-0.300263
16.15	0.007648								16.15	-0.52304								16.15	-0.446056								16.15	-0.328085
16.1667	0.020179								16.1667	-0.488976								16.1667	-0.436348								16.1667	-0.349387
16.1833	0.036379								16.1833	-0.423683								16.1833	-0.397731								16.1833	-0.3513
16.2	0.04607								16.2	-0.351549								16.2	-0.345563								16.2	-0.352242
16.2167	0.049241								16.2167	-0.280511								16.2167	-0.294745								16.2167	-0.330312
16.2333	0.050484								16.2333	-0.230453								16.2333	-0.248898								16.2333	-0.297672
16.25	0.051178								16.25	-0.194505								16.25	-0.21666								16.25	-0.260652
16.2667	0.038343								16.2667	-0.163667								16.2667	-0.192932								16.2667	-0.226712
16.2833	0.019537								16.2833	-0.143809								16.2833	-0.176685								16.2833	-0.189852
16.3	0.009771								16.3	-0.128191								16.3	-0.163627								16.3	-0.160132
16.3167	0.008786								16.3167	-0.11436								16.3167	-0.147461								16.3167	-0.13325
16.3333	0.01233								16.3333	-0.104508								16.3333	-0.128705								16.3333	-0.114919
16.35	0.014695								16.35	-0.088307								16.35	-0.116058								16.35	-0.094438
16.3667	0.016789								16.3667	-0.085115								16.3667	-0.107372								16.3667	-0.078497
16.3833	0.015814								16.3833	-0.080884								16.3833	-0.097026								16.3833	-0.067966
16.4	0.015728								16.4	-0.071082								16.4	-0.07887								16.4	-0.058394
16.4167	0.017412								16.4167	-0.062158								16.4167	-0.065676								16.4167	-0.050243
16.4333	0.017313								16.4333	-0.055343								16.4333	-0.054222								16.4333	-0.043192
16.45	0.015794								16.45	-0.046999								16.45	-0.044628								16.45	-0.03744
16.4667	0.011096								16.4667	-0.041935								16.4667	-0.040815								16.4667	-0.032449
16.4833	0.009657								16.4833	-0.03401								16.4833	-0.038211								16.4833	-0.028798
16.5	0.009618								16.5	-0.026606								16.5	-0.036998								16.5	-0.025387
16.5167	0.009435								16.5167	-0.02202								16.5167	-0.035857								16.5167	-0.021746
16.5333	0.00766								16.5333	-0.019994								16.5333	-0.034807								16.5333	-0.017326
16.55	0.006454								16.55	-0.018117								16.55	-0.033447								16.55	-0.013636
16.5667	0.004109								16.5667	-0.017171								16.5667	-0.031896								16.5667	-0.010425
16.5833	0.002863								16.5833	-0.016745								16.5833	-0.029876								16.5833	-0.007765
16.6	0.003087								16.6	-0.015619								16.6	-0.027247								16.6	-0.005665
16.6167	0.002903								16.6167	-0.014552								16.6167	-0.024681								16.6167	-0.003866
16.6333	0.002327								16.6333	-0.013635								16.6333	-0.022416								16.6333	-0.002208
16.65	0.000921								16.65	-0.012367								16.65	-0.02028								16.65	-0.00104
16.6667	-0.000815								16.6667	-0.01124								16.6667	-0.018114								16.6667	-0.000322
16.6833	-0.00223								16.6833	-0.010293								16.6833	-0.016209								16.6833	0.000217
16.7	-0.004238								16.7	-0.009676								16.7	-0.014584								16.7	0.000495
16.7167	-0.005907								16.7167	-0.009248								16.7167	-0.012605								16.7167	0.00079
16.7333	-0.007196								16.7333	-0.008701								16.7333	-0.010205								16.7333	0.000845
16.75	-0.007384								16.75	-0.008114								16.75	-0.007365								16.75	0.00084
16.7667	-0.010083								16.7667	-0.007527								16.7667	-0.004535								16.7667	0.001015
16.7833	-0.014172								16.7833	-0.007119								16.7833	-0.003965								16.7833	0.00105
16.8	-0.010433								16.8	-0.006482								16.8	-0.003517								16.8	0.000746
16.8167	0.004442								16.8167	-0.005905								16.8167	-0.002584								16.8167	0.000267
16.8333	0.011837								16.8333	-0.005239								16.8333	-0.002281								16.8333	-0.000432
16.85	0.010672								16.85	-0.004612								16.85	-0.001368								16.85	-0.001232
16.8667	0.010436								16.8667	-0.004196								16.8667	-0.001006								16.8667	-0.001961
16.8833	0.011061								16.8833	-0.003929								16.8833	-0.000623								16.8833	-0.00264
16.9	0.011249								16.9	-0.003443								16.9	-0.000152								16.9	-0.003019
16.9167	0.011089								16.9167	-0.003238								16.9167	0.000493								16.9167	-0.003413
16.9333	0.011649								16.9333	-0.002883								16.9333	0.000918								16.9333	-0.003777
16.95	0.012849								16.95	-0.002208								16.95	0.000463								16.95	-0.003992
16.9667	0.009638								16.9667	-0.001873								16.9667	-0.000382								16.9667	-0.004296
16.9833	-0.003362								16.9833	-0.001558								16.9833	-0.000998								16.9833	-0.004541
17	-0.013235								17	-0.001333								17	-0.000915								17	-0.004715
17.0167	-0.012759								17.0167	-0.001121								17.0167	-0.000649								17.0167	-0.004876
17.0333	-0.010713								17.0333	-0.000679								17.0333	-0.000584								17.0333	-0.005026
17.05	-0.007696								17.05	-2.6e-05								17.05	-0.000678								17.05	-0.005277
17.0667	-0.00343								17.0667	0.000486								17.0667	-0.001002								17.0667	-0.005318
17.0833	-0.000496								17.0833	0.000578								17.0833	-0.001247								17.0833	-0.005349
17.1	0.003148								17.1	0.000431								17.1	-0.001523								17.1	-0.00531
17.1167	0.006252								17.1167	4e-05								17.1167	-0.002108								17.1167	-0.005497
17.1333	0.011476								17.1333	0.000249								17.1333	-0.002722								17.1333	-0.005555
17.15	0.01301								17.15	0.000318								17.15	-0.003006								17.15	-0.005444
17.1667	0.004865								17.1667	0.000207								17.1667	-0.002921								17.1667	-0.005272
17.1833	-0.00858								17.1833	9.6e-05								17.1833	-0.002275								17.1833	-0.00498
17.2	-0.010734								17.2	-2.5e-05								17.2	-0.001461								17.2	-0.004638
17.2167	-0.013629								17.2167	0.00015								17.2167	-0.000914								17.2167	-0.003784
17.2333	-0.012823								17.2333	0.000154								17.2333	-0.000836								17.2333	-0.003111
17.25	-0.009898								17.25	-0.000261								17.25	-0.001089								17.25	-0.002518
17.2667	-0.008092								17.2667	-0.000527								17.2667	-0.001422								17.2667	-0.002154
17.2833	-0.006682								17.2833	-0.000592								17.2833	-0.001804								17.2833	-0.001961
17.3	-0.004517								17.3	-0.000867								17.3	-0.001898								17.3	-0.001828
17.3167	-0.003592								17.3167	-0.001007								17.3167	-0.001504								17.3167	-0.001722
17.3333	-0.003017								17.3333	-0.001288								17.3333	-0.00087								17.3333	-0.001456
17.35	-3.2e-05								17.35	-0.001658								17.35	-0.000116								17.35	-0.001001
17.3667	0.002173								17.3667	-0.001879								17.3667	0.000658								17.3667	-0.000526
17.3833	0.002301								17.3833	-0.002099								17.3833	0.001422								17.3833	-0.0001
17.4	0.001909								17.4	-0.001869								17.4	0.001946								17.4	9.5e-05
17.4167	-0.003322								17.4167	-0.001704								17.4167	0.002513								17.4167	4.4e-05
17.4333	-0.011374								17.4333	-0.001389								17.4333	0.00329								17.4333	-0.000137
17.45	-0.014256								17.45	-0.000765								17.45	0.003987								17.45	0.000111
17.4667	-0.008825								17.4667	-0.00055								17.4667	0.004874								17.4667	0.00067
17.4833	0.006746								17.4833	-0.000375								17.4833	0.005011								17.4833	0.001059
17.5	0.015717								17.5	-0.00023								17.5	0.004549								17.5	0.001267
17.5167	0.022237								17.5167	-0.000248								17.5167	0.004352								17.5167	0.001261
17.5333	0.023038								17.5333	-0.000166								17.5333	0.003335								17.5333	0.001285
17.55	0.021618								17.55	0.000165								17.55	0.002538								17.55	0.001118
17.5667	0.012733								17.5667	0.000217								17.5667	0.002031								17.5667	0.000732
17.5833	-3e-05								17.5833	-0.000191								17.5833	0.001804								17.5833	0.000356
17.6	-0.005113								17.6	-0.000369								17.6	0.001797								17.6	0.000339
17.6167	-0.006927								17.6167	-0.000298								17.6167	0.001904								17.6167	0.000329
17.6333	-0.00507								17.6333	-1.7e-05								17.6333	0.0018								17.6333	0.000189
17.65	-0.003743								17.65	0.000534								17.65	0.001107								17.65	7.8e-05
17.6667	-0.003579								17.6667	0.000895								17.6667	-0.000267								17.6667	1.8e-05
17.6833	-0.003441								17.6833	0.001186								17.6833	-0.00147								17.6833	-0.000102
17.7	-0.002873								17.7	0.001117								17.7	-0.002604								17.7	-0.000233
17.7167	-0.002014								17.7167	0.000329								17.7167	-0.00363								17.7167	-0.000266
17.7333	-0.001716								17.7333	-0.000429								17.7333	-0.004226								17.7333	-0.00017
17.75	-0.000456								17.75	-0.001006								17.75	-0.004452								17.75	2.7e-05
17.7667	0.000473								17.7667	-0.001404								17.7667	-0.004818								17.7667	0.000153
17.7833	0.000202								17.7833	-0.001921								17.7833	-0.005264								17.7833	0.00017
17.8	0.000631								17.8	-0.002589								17.8	-0.004671								17.8	-0.000104
17.8167	0.002041								17.8167	-0.002593								17.8167	-0.004392								17.8167	-0.000269
17.8333	0.00375								17.8333	-0.002527								17.8333	-0.003893								17.8333	-0.000305
17.85	0.007377								17.85	-0.002861								17.85	-0.003324								17.85	-0.000201
17.8667	0.014507								17.8667	-0.003025								17.8667	-0.003035								17.8667	-0.000147
17.8833	0.027248								17.8833	-0.003048								17.8833	-0.002546								17.8833	-0.000183
17.9	0.033599								17.9	-0.003852								17.9	-0.002067								17.9	-0.000179
17.9167	0.024689								17.9167	-0.005219								17.9167	-0.001349								17.9167	-9.7e-05
17.9333	-0.00169								17.9333	-0.005574								17.9333	-0.00101								17.9333	6e-06
17.95	-0.018569								17.95	-0.0044								17.95	-0.000662								17.95	0.000248
17.9667	-0.016127								17.9667	-0.003225								17.9667	-0.000284								17.9667	0.000321
17.9833	-0.011805								17.9833	-0.002391								17.9833	0.000355								17.9833	0.000443
18	-0.009754								18	0.001654								18	0.001244								18	0.000466
18.0167	-0.009602								18.0167	0.010862								18.0167	0.0021								18.0167	0.000298
18.0333	-0.00885								18.0333	0.018513								18.0333	0.002845								18.0333	0.00023
18.05	-0.007541								18.05	0.019793								18.05	0.003451								18.05	0.000301
18.0667	-0.006944								18.0667	0.018634								18.0667	0.003616								18.0667	0.000323
18.0833	-0.007587								18.0833	0.015305								18.0833	0.003252								18.0833	0.000335
18.1	-0.00662								18.1	0.013035								18.1	0.002929								18.1	0.000397
18.1167	-0.006083								18.1167	0.009791								18.1167	0.002688								18.1167	0.000399
18.1333	-0.006431								18.1333	0.007349								18.1333	0.002536								18.1333	0.000471
18.15	-0.006055								18.15	0.006087								18.15	0.002555								18.15	0.000422
18.1667	-0.005729								18.1667	0.003856								18.1667	0.002503								18.1667	0.000404
18.1833	-0.006673								18.1833	0.001684								18.1833	0.002442								18.1833	0.000496
18.2	-0.011147								18.2	-0.001098								18.2	0.002362								18.2	0.000568
18.2167	-0.010401								18.2167	-0.002994								18.2167	0.001965								18.2167	0.00044
18.2333	0.002176								18.2333	-0.004338								18.2333	0.001498								18.2333	0.000352
18.25	0.014031								18.25	-0.006093								18.25	0.001101								18.25	0.000465
18.2667	0.021906								18.2667	-0.006047								18.2667	0.000814								18.2667	0.000387
18.2833	0.01589								18.2833	-0.005491								18.2833	0.000597								18.2833	8.9e-05
18.3	-0.002185								18.3	-0.005356								18.3	0.000452								18.3	-3.8e-05
18.3167	-0.01142								18.3167	-0.006713								18.3167	0.000397								18.3167	2.4e-05
18.3333	-0.007974								18.3333	-0.006811								18.3333	0.000102								18.3333	6.7e-05
18.35	-0.004892								18.35	-0.005018								18.35	-0.000343								18.35	0.00012
18.3667	-0.00103								18.3667	-0.004486								18.3667	-0.000668								18.3667	5.3e-05
18.3833	0.001563								18.3833	-0.004794								18.3833	-0.000532								18.3833	-0.000274
18.4	0.002585								18.4	-0.004471								18.4	-0.000256								18.4	-0.000501
18.4167	0.002837								18.4167	-0.004516								18.4167	-0.000522								18.4167	-0.000568
18.4333	0.004944								18.4333	-0.003141								18.4333	-0.001057								18.4333	-0.000624
18.45	0.00663								18.45	-0.002947								18.45	-0.001753								18.45	-0.000871
18.4667	0.007677								18.4667	-0.003562								18.4667	-0.000889								18.4667	-0.000887
18.4833	0.006003								18.4833	-0.006748								18.4833	4.5e-05								18.4833	-0.001304
18.5	0.00294								18.5	-0.010463								18.5	-0.00148								18.5	-0.00061
18.5167	-0.004244								18.5167	-0.011125								18.5167	-0.004179								18.5167	-0.002256
18.5333	-0.00908								18.5333	-0.003779								18.5333	-0.001998								18.5333	-0.004051
18.55	-0.030065								18.55	-0.008553								18.55	-0.003797								18.55	-0.021097
18.5667	-0.07407								18.5667	-0.035777								18.5667	-0.026796								18.5667	-0.065563
18.5833	-0.076036								18.5833	-0.107851								18.5833	-0.087255								18.5833	-0.127258
18.6	-0.053281								18.6	-0.220414								18.6	-0.186833								18.6	-0.186404
18.6167	-0.026366								18.6167	-0.345545								18.6167	-0.279887								18.6167	-0.225968
18.6333	-0.000251								18.6333	-0.437666								18.6333	-0.344262								18.6333	-0.264343
18.65	0.025113								18.65	-0.476218								18.65	-0.371346								18.65	-0.301357
18.6667	0.027228								18.6667	-0.460449								18.6667	-0.36465								18.6667	-0.321901
18.6833	0.028073								18.6833	-0.416031								18.6833	-0.336065								18.6833	-0.327005
18.7	0.032898								18.7	-0.359533								18.7	-0.297208								18.7	-0.31728
18.7167	0.037055								18.7167	-0.29796								18.7167	-0.24848								18.7167	-0.296483
18.7333	0.042282								18.7333	-0.245389								18.7333	-0.209641								18.7333	-0.263005
18.75	0.047709								18.75	-0.203858								18.75	-0.181473								18.75	-0.233478
18.7667	0.041336								18.7667	-0.175287								18.7667	-0.163674								18.7667	-0.202921
18.7833	0.024923								18.7833	-0.158025								18.7833	-0.143676								18.7833	-0.178584
18.8	0.01742								18.8	-0.143874								18.8	-0.132267								18.8	-0.151856
18.8167	0.013142								18.8167	-0.131459								18.8167	-0.121668								18.8167	-0.131407
18.8333	0.009993								18.8333	-0.117444								18.8333	-0.111128								18.8333	-0.109478
18.85	0.007375								18.85	-0.1092								18.85	-0.099999								18.85	-0.093719
18.8667	0.005626								18.8667	-0.100075								18.8667	-0.089349								18.8667	-0.08176
18.8833	0.004178								18.8833	-0.089201								18.8833	-0.0797								18.8833	-0.071861
18.9	0.003921								18.9	-0.078546								18.9	-0.07167								18.9	-0.063441
18.9167	0.003649								18.9167	-0.069767								18.9167	-0.064242								18.9167	-0.05639
18.9333	0.003887								18.9333	-0.063849								18.9333	-0.058674								18.9333	-0.050119
18.95	0.004054								18.95	-0.0569								18.95	-0.053145								18.95	-0.044687
18.9667	0.003022								18.9667	-0.048022								18.9667	-0.046047								18.9667	-0.039996
18.9833	0.00223								18.9833	-0.043594								18.9833	-0.041288								18.9833	-0.036204
19	0.002673								19	-0.038155								19	-0.03789								19	-0.032343
19.0167	0.002829								19.0167	-0.033842								19.0167	-0.032675								19.0167	-0.027969
19.0333	0.004345								19.0333	-0.031489								19.0333	-0.027829								19.0333	-0.024175
19.05	0.005332								19.05	-0.028906								19.05	-0.024574								19.05	-0.020701
19.0667	0.006748								19.0667	-0.025124								19.0667	-0.022498								19.0667	-0.017827
19.0833	0.010184								19.0833	-0.022511								19.0833	-0.020293								19.0833	-0.015143
19.1	0.003209								19.1	-0.020409								19.1	-0.018558								19.1	-0.012888
19.1167	-0.008534								19.1167	-0.01787								19.1167	-0.016787								19.1167	-0.011162
19.1333	-0.017407								19.1333	-0.015733								19.1333	-0.015207								19.1333	-0.009645
19.15	-0.016511								19.15	-0.013875								19.15	-0.013406								19.15	-0.008428
19.1667	-0.012674								19.1667	-0.012008								19.1667	-0.011966								19.1667	-0.007501
19.1833	-0.008646								19.1833	-0.01074								19.1833	-0.010345								19.1833	-0.006683
19.2	-0.006406								19.2	-0.009992								19.2	-0.008825								19.2	-0.006046
19.2167	-0.005387								19.2167	-0.009679								19.2167	-0.007591								19.2167	-0.005487
19.2333	-0.005028								19.2333	-0.008936								19.2333	-0.006758								19.2333	-0.004926
19.25	-0.004069								19.25	-0.007643								19.25	-0.006124								19.25	-0.004606
19.2667	-0.00164								19.2667	-0.00645								19.2667	-0.00527								19.2667	-0.004405
19.2833	-0.000144								19.2833	-0.005407								19.2833	-0.004466								19.2833	-0.004155
19.3	-0.00061								19.3	-0.004574								19.3	-0.003623								19.3	-0.004004
19.3167	-0.002755								19.3167	-0.003844								19.3167	-0.002798								19.3167	-0.004031
19.3333	-0.004111								19.3333	-0.003105								19.3333	-0.001853								19.3333	-0.004397
19.35	-0.007416								19.35	-0.002487								19.35	-0.000878								19.35	-0.004683
19.3667	0.010138								19.3667	-0.002238								19.3667	-0.000164								19.3667	-0.004589
19.3833	0.024006								19.3833	-0.002239								19.3833	0.000691								19.3833	-0.004705
19.4	0.02461								19.4	-0.00199								19.4	0.001866								19.4	-0.004981
19.4167	0.014664								19.4167	-0.001914								19.4167	0.00304								19.4167	-0.005813
19.4333	-0.004722								19.4333	-0.001759								19.4333	0.003944								19.4333	-0.007555
19.45	-0.006198								19.45	-0.001613								19.45	0.004698								19.45	-0.009377
19.4667	-0.005704								19.4667	-0.001268								19.4667	0.005623								19.4667	-0.010739
19.4833	-0.005769								19.4833	-0.000793								19.4833	0.006087								19.4833	-0.011731
19.5	-0.005224								19.5	-0.000297								19.5	0.00627								19.5	-0.012223
19.5167	-0.002319								19.5167	3.6e-05								19.5167	0.006252								19.5167	-0.013181
19.5333	0.000216								19.5333	0.000398								19.5333	0.006594								19.5333	-0.014749
19.55	0.001511								19.55	0.00072								19.55	0.007045								19.55	-0.016687
19.5667	0.003386								19.5667	0.000633								19.5667	0.007377								19.5667	-0.019194
19.5833	0.005761								19.5833	0.000495								19.5833	0.006729								19.5833	-0.019212
19.6	0.005796								19.6	0.000317								19.6	0.004709								19.6	-0.015739
19.6167	0.008521								19.6167	3.8e-05								19.6167	0.003706								19.6167	-0.017173
19.6333	0.007537								19.6333	-0.000222								19.6333	0.003873								19.6333	-0.018826
19.65	-5.8e-05								19.65	-0.000292								19.65	0.003421								19.65	-0.015429
19.6667	-0.005829								19.6667	-0.000432								19.6667	0.002388								19.6667	-0.006102
19.6833	-0.021237								19.6833	-0.000613								19.6833	0.001355								19.6833	-0.000735
19.7	-0.029785								19.7	-0.000613								19.7	0.000661								19.7	0.001773
19.7167	-0.027203								19.7167	-0.000654								19.7167	-0.000249								19.7167	0.002364
19.7333	-0.015761								19.7333	-0.000666								19.7333	-0.001788								19.7333	0.002126
19.75	-0.006849								19.75	-0.000688								19.75	-0.002397								19.75	0.001698
19.7667	0.002014								19.7667	-0.00056								19.7667	-0.002237								19.7667	0.00164
19.7833	0.012843								19.7833	-0.000442								19.7833	-0.002556								19.7833	0.001812
19.8	0.019183								19.8	-0.000364								19.8	-0.002857								19.8	0.002954
19.8167	0.022063								19.8167	-0.000277								19.8167	-0.003204								19.8167	0.004321
19.8333	0.000922								19.8333	-0.000239								19.8333	-0.003401								19.8333	0.004858
19.85	-0.008108								19.85	1.8e-05								19.85	-0.003649								19.85	0.004676
19.8667	-0.001851								19.8667	0.000426								19.8667	-0.003706								19.8667	0.003973
19.8833	0.012486								19.8833	0.000633								19.8833	-0.003014								19.8833	0.003261
19.9	0.015433								19.9	0.0006								19.9	-0.002852								19.9	0.002669
19.9167	0.009631								19.9167	0.001138								19.9167	-0.002797								19.9167	0.00213
19.9333	0.006498								19.9333	0.001886								19.9333	-0.002431								19.9333	0.001794
19.95	0.003503								19.95	0.002535								19.95	-0.002085								19.95	0.001547
19.9667	-0.001876								19.9667	0.003253								19.9667	-0.001759								19.9667	0.00158
19.9833	-0.005056								19.9833	0.004351								19.9833	-0.001153								19.9833	0.001413
20	-0.008546								20	0.005259								20	-0.000528								20	0.001416
20.0167	-0.019145								20.0167	0.005638								20.0167	0.000127								20.0167	0.001613
20.0333	-0.017855								20.0333	0.005536								20.0333	0.000542								20.0333	0.001932
20.05	0.006637								20.05	0.001225								20.05	0.000737								20.05	0.00238
20.0667	0.011252								20.0667	-0.007026								20.0667	0.000692								20.0667	0.002798
20.0833	0.006098								20.0833	-0.011708								20.0833	0.000367								20.0833	0.003127
20.1	0.001843								20.1	-0.011609								20.1	0.000142								20.1	0.003175
20.1167	-0.000642								20.1167	-0.008691								20.1167	3.4e-05								20.1167	0.003286
20.1333	-0.002857								20.1333	-0.005854								20.1333	-7.5e-05								20.1333	0.003507
20.15	-0.003176								20.15	-0.003226								20.15	1.7e-05								20.15	0.003659
20.1667	-0.002538								20.1667	-0.000718								20.1667	0.000678								20.1667	0.00382
20.1833	-0.00176								20.1833	0.001159								20.1833	0.001								20.1833	0.003612
20.2	-0.003142								20.2	0.003147								20.2	0.001281								20.2	0.003394
20.2167	-0.004135								20.2167	0.003375								20.2167	0.001646								20.2167	0.003065
20.2333	-0.004219								20.2333	0.003294								20.2333	0.001901								20.2333	0.002646
20.25	-0.004748								20.25	0.004934								20.25	0.002015								20.25	0.002107
20.2667	-0.004618								20.2667	0.006513								20.2667	0.0021								20.2667	0.001528
20.2833	-0.003988								20.2833	0.007322								20.2833	0.002015								20.2833	0.000849
20.3	-0.002367								20.3	0.007021								20.3	0.00217								20.3	0.00014
20.3167	-0.002137								20.3167	0.005852								20.3167	0.002402								20.3167	-0.000284
20.3333	-0.00168								20.3333	0.004074								20.3333	0.002315								20.3333	-0.000609
20.35	-0.00097								20.35	0.002226								20.35	0.002427								20.35	-0.001045
20.3667	-0.000119								20.3667	0.000668								20.3667	0.0027								20.3667	-0.00155
20.3833	-0.000298								20.3833	-0.0008								20.3833	0.002843								20.3833	-0.002145
20.4	-0.000338								20.4	-0.002688								20.4	0.002845								20.4	-0.002791
20.4167	0.000843								20.4167	-0.002777								20.4167	0.002827								20.4167	-0.003735
20.4333	0.001555								20.4333	-0.002045								20.4333	0.002468								20.4333	-0.004533
20.45	0.001349								20.45	-0.001664								20.45	0.001809								20.45	-0.0052
20.4667	0.001762								20.4667	-0.002072								20.4667	0.00124								20.4667	-0.005728
20.4833	0.003215								20.4833	-0.002501								20.4833	0.000892								20.4833	-0.006226
20.5	0.004099								20.5	-0.00321								20.5	0.000583								20.5	-0.006543
20.5167	0.004672								20.5167	-0.00343								20.5167	0.0003								20.5167	-0.006522
20.5333	0.004887								20.5333	-0.003872								20.5333	1.7e-05								20.5333	-0.006316
20.55	0.005263								20.55	-0.003574								20.55	-0.000196								20.55	-0.0059
20.5667	0.007299								20.5667	-0.003016								20.5667	-0.00045								20.5667	-0.005433
20.5833	0.011514								20.5833	-0.002007								20.5833	-0.000643								20.5833	-0.004977
20.6	0.00689								20.6	-0.001379								20.6	-0.000856								20.6	-0.004731
20.6167	-0.001871								20.6167	-0.001593								20.6167	-0.001378								20.6167	-0.004385
20.6333	-0.007812								20.6333	-0.001727								20.6333	-0.002089								20.6333	-0.003905
20.65	-0.009204								20.65	-0.001482								20.65	-0.002701								20.65	-0.003505
20.6667	-0.007415								20.6667	-0.000876								20.6667	-0.003213								20.6667	-0.003004
20.6833	-0.004696								20.6833	-0.000351								20.6833	-0.003805								20.6833	-0.002404
20.7	-0.003107								20.7	-0.000215								20.7	-0.004127								20.7	-0.001834
20.7167	-0.001933								20.7167	-0.00053								20.7167	-0.00394								20.7167	-0.001352
20.7333	0.000158								20.7333	-0.000885								20.7333	-0.003622								20.7333	-0.000925
20.75	0.001339								20.75	-0.00058								20.75	-0.003355								20.75	-0.000247
20.7667	0.00081								20.7667	-0.000395								20.7667	-0.002908								20.7667	0.00051
20.7833	0.000811								20.7833	-2.9e-05								20.7833	-0.00231								20.7833	0.001138
20.8	0.001622								20.8	0.000776								20.8	-0.001843								20.8	0.001625
20.8167	0.003175								20.8167	0.001243								20.8167	-0.001383								20.8167	0.002146
20.8333	0.004113								20.8333	0.001631								20.8333	-0.000594								20.8333	0.002615
20.85	0.00385								20.85	0.002319								20.85	8.6e-05								20.85	0.003014
20.8667	0.003118								20.8667	0.002938								20.8667	0.001146								20.8667	0.003282
20.8833	0.001385								20.8833	0.003016								20.8833	0.001925								20.8833	0.003361
20.9	0.001573								20.9	0.002804								20.9	0.003395								20.9	0.00386
20.9167	0.002368								20.9167	0.002456								20.9167	0.005103								20.9167	0.004475
20.9333	0.000993								20.9333	0.001959								20.9333	0.00699								20.9333	0.004628
20.95	-0.000453								20.95	0.002143								20.95	0.008267								20.95	0.004341
20.9667	0.000682								20.9667	0.003596								20.9667	0.009005								20.9667	0.004254
20.9833	0.003737								20.9833	0.003049								20.9833	0.011142								20.9833	0.004237
21	0.007825								21	0.000303								21	0.01618								21	0.00472
21.0167	0.009213								21.0167	-0.00193								21.0167	0.022047								21.0167	0.00574
21.0333	0.010102								21.0333	-0.004971								21.0333	0.021484								21.0333	0.004908
21.05	0.00673								21.05	-0.020503								21.05	0.01372								21.05	-0.004854
21.0667	-0.000382								21.0667	-0.056204								21.0667	-0.008723								21.0667	-0.037555
21.0833	-0.025824								21.0833	-0.129835								21.0833	-0.059136								21.0833	-0.087067
21.1	-0.037761								21.1	-0.235186								21.1	-0.144479								21.1	-0.136379
21.1167	-0.037953								21.1167	-0.356014								21.1167	-0.228834								21.1167	-0.176913
21.1333	-0.020956								21.1333	-0.4366								21.1333	-0.289979								21.1333	-0.21399
21.15	-0.004308								21.15	-0.458597								21.15	-0.306934								21.15	-0.243686
21.1667	0.010779								21.1667	-0.440403								21.1667	-0.298099								21.1667	-0.264902
21.1833	0.023907								21.1833	-0.395019								21.1833	-0.279974								21.1833	-0.276139
21.2	0.029158								21.2	-0.340026								21.2	-0.245978								21.2	-0.273255
21.2167	0.031441								21.2167	-0.285909								21.2167	-0.210536								21.2167	-0.259564
21.2333	0.031763								21.2333	-0.238601								21.2333	-0.177514								21.2333	-0.234795
21.25	0.032456								21.25	-0.203552								21.25	-0.151971								21.25	-0.207266
21.2667	0.031798								21.2667	-0.173094								21.2667	-0.140769								21.2667	-0.177677
21.2833	0.027181								21.2833	-0.153206								21.2833	-0.129857								21.2833	-0.155048
21.3	0.013604								21.3	-0.137938								21.3	-0.116425								21.3	-0.131099
21.3167	0.005977								21.3167	-0.127047								21.3167	-0.099586								21.3167	-0.109723
21.3333	0.006551								21.3333	-0.113534								21.3333	-0.085108								21.3333	-0.089468
21.35	0.006394								21.35	-0.098332								21.35	-0.075359								21.35	-0.074714
21.3667	0.006147								21.3667	-0.09131								21.3667	-0.067221								21.3667	-0.065109
21.3833	0.006189								21.3833	-0.082717								21.3833	-0.059852								21.3833	-0.057385
21.4	0.005999								21.4	-0.071055								21.4	-0.053654								21.4	-0.0507
21.4167	0.005309								21.4167	-0.06411								21.4167	-0.048571								21.4167	-0.044749
21.4333	0.004549								21.4333	-0.054774								21.4333	-0.045607								21.4333	-0.040069
21.45	0.004369								21.45	-0.041068								21.45	-0.044494								21.45	-0.036199
21.4667	0.004419								21.4667	-0.033763								21.4667	-0.04436								21.4667	-0.033019
21.4833	0.004354								21.4833	-0.031767								21.4833	-0.043007								21.4833	-0.030259
21.5	0.004086								21.5	-0.028291								21.5	-0.040754								21.5	-0.027149
21.5167	0.003958								21.5167	-0.025873								21.5167	-0.038996								21.5167	-0.023392
21.5333	0.00397								21.5333	-0.024913								21.5333	-0.036479								21.5333	-0.020147
21.55	0.004123								21.55	-0.024724								21.55	-0.034432								21.55	-0.017321
21.5667	0.004015								21.5667	-0.023915								21.5667	-0.032704								21.5667	-0.014896
21.5833	0.004036								21.5833	-0.022696								21.5833	-0.031357								21.5833	-0.012931
21.6	0.003797								21.6	-0.021697								21.6	-0.0302								21.6	-0.011075
21.6167	0.002997								21.6167	-0.020446								21.6167	-0.02911								21.6167	-0.009423
21.6333	0.002828								21.6333	-0.019024								21.6333	-0.02818								21.6333	-0.008122
21.65	0.001968								21.65	-0.018122								21.65	-0.027579								21.65	-0.007101
21.6667	0.001306								21.6667	-0.01765								21.6667	-0.027229								21.6667	-0.00624
21.6833	0.00129								21.6833	-0.016028								21.6833	-0.025709								21.6833	-0.005229
21.7	0.001304								21.7	-0.014276								21.7	-0.022439								21.7	-0.004338
21.7167	0.001119								21.7167	-0.013182								21.7167	-0.018707								21.7167	-0.00362
21.7333	0.001413								21.7333	-0.011398								21.7333	-0.014896								21.7333	-0.003074
21.75	0.000957								21.75	-0.009424								21.75	-0.011544								21.75	-0.002538
21.7667	0.000312								21.7667	-0.007959								21.7667	-0.007842								21.7667	-0.002001
21.7833	-0.000703								21.7833	-0.005715								21.7833	-0.00415								21.7833	-0.001455
21.8	-0.002119								21.8	-0.002821								21.8	-0.000398								21.8	-0.001048
21.8167	-0.003445								21.8167	0.000345								21.8167	0.002974								21.8167	-0.000815
21.8333	-0.001641								21.8333	0.007361								21.8333	0.006447								21.8333	-0.000583
21.85	0.001543								21.85	0.007677								21.85	0.009219								21.85	-0.000321
21.8667	-0.003039								21.8667	0.005963								21.8667	0.011971								21.8667	1e-06
21.8833	-0.020677								21.8833	0.0044								21.8833	0.013704								21.8833	0.000283
21.9	-0.024556								21.9	0.001846								21.9	0.013616								21.9	0.000705
21.9167	-0.006564								21.9167	0.000353								21.9167	0.013328								21.9167	0.001184
21.9333	0.007598								21.9333	-0.001549								21.9333	0.01386								21.9333	0.001691
21.95	0.00553								21.95	-0.002202								21.95	0.013942								21.95	0.002169
21.9667	0.004999								21.9667	-0.002544								21.9667	0.013624								21.9667	0.002346
21.9833	0.007678								21.9833	-0.004016								21.9833	0.014326								21.9833	0.002364
22	0.008477								22	-0.005098								22	0.014978								22	0.002371
22.0167	0.008046								22.0167	-0.00614								22.0167	0.013738								22.0167	0.002166
22.0333	0.008115								22.0333	-0.007081								22.0333	0.009988								22.0333	0.001859
22.05	0.007362								22.05	-0.008173								22.05	0.006709								22.05	0.001592
22.0667	0.007876								22.0667	-0.008884								22.0667	0.003819								22.0667	0.001265
22.0833	0.00873								22.0833	-0.009495								22.0833	-0.000181								22.0833	0.000828
22.1	0.007214								22.1	-0.010056								22.1	-0.00365								22.1	0.000411
22.1167	0.005408								22.1167	-0.010017								22.1167	-0.005453								22.1167	0.000112
22.1333	0.005032								22.1333	-0.010398								22.1333	-0.005565								22.1333	1e-05
22.15	-0.002241								22.15	-0.009228								22.15	-0.004917								22.15	0.000209
22.1667	-0.009171								22.1667	-0.008099								22.1667	-0.00702								22.1667	0.000528
22.1833	-0.01098								22.1833	-0.008659								22.1833	-0.009652								22.1833	0.000737
22.2	-0.011359								22.2	-0.00824								22.2	-0.009085								22.2	0.000825
22.2167	-0.011328								22.2167	-0.004941								22.2167	-0.007511								22.2167	0.000891
22.2333	-0.011317								22.2333	-0.002181								22.2333	-0.008037								22.2333	0.000766
22.25	-0.009962								22.25	-0.000671								22.25	-0.007203								22.25	0.00066
22.2667	-0.0072								22.2667	-0.000222								22.2667	-0.006079								22.2667	0.000324
22.2833	-0.005919								22.2833	0.000778								22.2833	-0.004845								22.2833	4.8e-05
22.3	-0.004867								22.3	0.001967								22.3	-0.004171								22.3	0.000183
22.3167	-0.003206								22.3167	0.003637								22.3167	-0.003002								22.3167	0.000374
22.3333	-0.001125								22.3333	0.005236								22.3333	-0.002663								22.3333	0.000544
22.35	0.00178								22.35	0.006005								22.35	-0.002204								22.35	0.000734
22.3667	0.007204								22.3667	0.007145								22.3667	-0.001606								22.3667	0.000973
22.3833	0.011479								22.3833	0.007914								22.3833	-0.001027								22.3833	0.001123
22.4	0.014933								22.4	0.008413								22.4	-0.000378								22.4	0.001352
22.4167	0.019097								22.4167	0.009072								22.4167	-0.000214								22.4167	0.001599
22.4333	0.018933								22.4333	0.008681								22.4333	-0.000352								22.4333	0.001823
22.45	0.011869								22.45	0.00802								22.45	-0.000379								22.45	0.002027
22.4667	-0.008254								22.4667	0.008788								22.4667	-0.001186								22.4667	0.001992
22.4833	-0.013728								22.4833	0.008287								22.4833	-0.001913								22.4833	0.000796
22.5	-0.014801								22.5	0.007306								22.5	-0.00238								22.5	-0.00106
22.5167	-0.013015								22.5167	0.006854								22.5167	-0.002983								22.5167	-0.002769
22.5333	-0.009349								22.5333	0.006061								22.5333	-0.003836								22.5333	-0.004022
22.55	-0.007113								22.55	0.004469								22.55	-0.00283								22.55	-0.004894
22.5667	-0.004078								22.5667	0.003076								22.5667	-0.002213								22.5667	-0.005527
22.5833	-0.001942								22.5833	0.001754								22.5833	-0.002147								22.5833	-0.006409
22.6	-0.000637								22.6	-0.000128								22.6	-0.00169								22.6	-0.007831
22.6167	0.000199								22.6167	-0.001592								22.6167	-0.001177								22.6167	-0.009428
22.6333	0.002862								22.6333	-0.002486								22.6333	-0.001084								22.6333	-0.011407
22.65	0.004176								22.65	-0.00359								22.65	-0.000551								22.65	-0.010156
22.6667	0.00331								22.6667	-0.004974								22.6667	0.000422								22.6667	-0.005895
22.6833	0.003214								22.6833	-0.006848								22.6833	0.001034								22.6833	-0.004164
22.7	0.001958								22.7	-0.007592								22.7	0.001167								22.7	-0.004413
22.7167	-0.007285								22.7167	-0.008097								22.7167	0.001502								22.7167	-0.004503
22.7333	-0.010511								22.7333	-0.008223								22.7333	0.001487								22.7333	-0.000785
22.75	-0.009487								22.75	-0.009139								22.75	0.001751								22.75	0.001984
22.7667	-0.000463								22.7667	-0.008005								22.7667	0.002146								22.7667	0.003143
22.7833	-0.000298								22.7833	-0.00777								22.7833	0.00246								22.7833	0.003072
22.8	-0.001164								22.8	-0.007856								22.8	0.002745								22.8	0.00266
22.8167	0.000326								22.8167	-0.007534								22.8167	0.003175								22.8167	0.002812
22.8333	0.002267								22.8333	-0.006232								22.8333	0.003405								22.8333	0.004195
22.85	0.004847								22.85	-0.00487								22.85	0.003105								22.85	0.005698
22.8667	0.005958								22.8667	-0.004239								22.8667	0.002745								22.8667	0.006861
22.8833	0.006189								22.8833	-0.003827								22.8833	0.002675								22.8833	0.007594
22.9	0.006899								22.9	-0.003335								22.9	0.002215								22.9	0.007598
22.9167	0.008666								22.9167	-0.002665								22.9167	0.00163								22.9167	0.006776
22.9333	0.010808								22.9333	-0.002117								22.9333	0.000945								22.9333	0.005798
22.95	0.01232								22.95	-0.001718								22.95	0.000311								22.95	0.00482
22.9667	0.012362								22.9667	-0.001319								22.9667	-0.000324								22.9667	0.003783
22.9833	0.007394								22.9833	-0.00071								22.9833	-0.000899								22.9833	0.002615
23	0.001816								23	-0.000221								23	-0.001384								23	0.001477
23.0167	0.000537								23.0167	0.000206								23.0167	-0.001887								23.0167	0.000535
23.0333	0.001869								23.0333	0.000211								23.0333	-0.00197								23.0333	-3e-06
23.05	0.00271								23.05	5.7e-05								23.05	-0.001863								23.05	-0.000391
23.0667	0.001522								23.0667	-0.000288								23.0667	-0.001506								23.0667	-0.000489
23.0833	0.000824								23.0833	-0.000312								23.0833	-0.001349								23.0833	-0.000546
23.1	6.5e-05								23.1	-0.000416								23.1	-0.001102								23.1	-0.000624
23.1167	-0.000587								23.1167	-0.000653								23.1167	-0.000795								23.1167	-0.000577
23.1333	-0.000529								23.1333	-0.000621								23.1333	-0.000708								23.1333	-0.000645
23.15	-0.000171								23.15	-0.000549								23.15	-0.001072								23.15	-0.000653
23.1667	0.000867								23.1667	-0.000557								23.1667	-0.000945								23.1667	-0.000612
23.1833	0.001385								23.1833	-0.000866								23.1833	-0.001388								23.1833	-0.00066
23.2	0.002003								23.2	-0.001384								23.2	-0.001331								23.2	-0.000708
23.2167	0.002601								23.2167	-0.001524								23.2167	-0.001044								23.2167	-0.000652
23.2333	0.001769								23.2333	-0.001316								23.2333	-0.000728								23.2333	-0.0003
23.25	0.001517								23.25	-0.001328								23.25	-0.000491								23.25	4.1e-05
23.2667	0.002356								23.2667	-0.001								23.2667	-0.000224								23.2667	3.2e-05
23.2833	0.004594								23.2833	-0.000702								23.2833	8.3e-05								23.2833	-0.000127
23.3	0.008442								23.3	-0.000504								23.3	0.00075								23.3	-1.6e-05
23.3167	0.010451								23.3167	-0.000478								23.3167	0.001318								23.3167	0.00024
23.3333	0.007329								23.3333	-0.000474								23.3333	0.001966								23.3333	0.000541
23.35	-0.005772								23.35	-0.000439								23.35	0.001744								23.35	0.000992
23.3667	-0.019524								23.3667	-0.000355								23.3667	0.001273								23.3667	0.001252
23.3833	-0.022677								23.3833	0.00015								23.3833	0.001221								23.3833	0.001103
23.4	-0.018171								23.4	0.000684								23.4	0.000999								23.4	0.001354
23.4167	-0.012176								23.4167	0.000878								23.4167	0.00045								23.4167	0.001589
23.4333	-0.004981								23.4333	0.001271								23.4333	0.00022								23.4333	0.00177
23.45	-0.002386								23.45	0.001343								23.45	9e-05								23.45	0.00201
23.4667	0.00138								23.4667	0.001346								23.4667	-0.000529								23.4667	0.00152
23.4833	0.004345								23.4833	0.001238								23.4833	-0.001689								23.4833	0.00209
23.5	0.004461								23.5	0.001211								23.5	-0.004028								23.5	0.00398
23.5167	0.013096								23.5167	0.002233								23.5167	-0.006087								23.5167	0.006095
23.5333	0.021712								23.5333	0.002574								23.5333	-0.001105								23.5333	0.005364
23.55	0.030708								23.55	-0.004725								23.55	-0.000683								23.55	-0.008027
23.5667	0.026344								23.5667	-0.030954								23.5667	-0.013981								23.5667	-0.041818
23.5833	0.006392								23.5833	-0.095232								23.5833	-0.059709								23.5833	-0.08565
23.6	-0.00985								23.6	-0.191631								23.6	-0.126357								23.6	-0.126411
23.6167	-0.012433								23.6167	-0.30095								23.6167	-0.193565								23.6167	-0.154668
23.6333	-0.005305								23.6333	-0.381489								23.6333	-0.245052								23.6333	-0.183222
23.65	0.000323								23.65	-0.417939								23.65	-0.260799								23.65	-0.211145
23.6667	0.00607								23.6667	-0.417438								23.6667	-0.252727								23.6667	-0.229449
23.6833	0.011105								23.6833	-0.387968								23.6833	-0.232194								23.6833	-0.238582
23.7	0.016205								23.7	-0.338767								23.7	-0.200502								23.7	-0.238416
23.7167	0.017046								23.7167	-0.285187								23.7167	-0.168199								23.7167	-0.221477
23.7333	0.017257								23.7333	-0.242107								23.7333	-0.143036								23.7333	-0.201094
23.75	0.019828								23.75	-0.202986								23.75	-0.123564								23.75	-0.187781
23.7667	0.021266								23.7667	-0.174036								23.7667	-0.108081								23.7667	-0.185248
23.7833	0.019121								23.7833	-0.155076								23.7833	-0.096409								23.7833	-0.186926
23.8	0.015087								23.8	-0.137426								23.8	-0.091556								23.8	-0.164153
23.8167	0.013633								23.8167	-0.123275								23.8167	-0.084914								23.8167	-0.123268
23.8333	0.014179								23.8333	-0.104735								23.8333	-0.077982								23.8333	-0.0921
23.85	0.014325								23.85	-0.090095								23.85	-0.07155								23.85	-0.070292
23.8667	0.013711								23.8667	-0.077624								23.8667	-0.064899								23.8667	-0.054604
23.8833	0.012103								23.8833	-0.063674								23.8833	-0.058297								23.8833	-0.036166
23.9	0.009925								23.9	-0.054223								23.9	-0.052235								23.9	-0.025538
23.9167	0.008787								23.9167	-0.043683								23.9167	-0.046694								23.9167	-0.023708
23.9333	0.008369								23.9333	-0.039582								23.9333	-0.040144								23.9333	-0.021606
23.95	0.007952								23.95	-0.033911								23.95	-0.034414								23.95	-0.020495
23.9667	0.008099								23.9667	-0.03148								23.9667	-0.030613								23.9667	-0.019263
23.9833	0.008429								23.9833	-0.030379								23.9833	-0.027693								23.9833	-0.017481
24	0.008449								24	-0.029868								24	-0.025173								24	-0.015729
24.0167	0.007909								24.0167	-0.028206								24.0167	-0.022954								24.0167	-0.014476
24.0333	0.008129								24.0333	-0.026614								24.0333	-0.020456								24.0333	-0.013241
24.05	0.008799								24.05	-0.024802								24.05	-0.017598								24.05	-0.011476
24.0667	0.008009								24.0667	-0.02356								24.0667	-0.01503								24.0667	-0.010221
24.0833	0.007399								24.0833	-0.022078								24.0833	-0.012412								24.0833	-0.009617
24.1	0.006478								24.1	-0.020356								24.1	-0.009894								24.1	-0.009052
24.1167	0.005698								24.1167	-0.018674								24.1167	-0.007709								24.1167	-0.008046
24.1333	0.005857								24.1333	-0.0175								24.1333	-0.006143								24.1333	-0.00714
24.15	0.006602								24.15	-0.016517								24.15	-0.005078								24.15	-0.006504
24.1667	0.00483								24.1667	-0.015303								24.1667	-0.004473								24.1667	-0.006067
24.1833	0.003378								24.1833	-0.01401								24.1833	-0.004058								24.1833	-0.005551
24.2	0.002966								24.2	-0.012546								24.2	-0.003543								24.2	-0.005044
24.2167	0.000625								24.2167	-0.011302								24.2167	-0.003281								24.2167	-0.004628
24.2333	-0.000687								24.2333	-0.010396								24.2333	-0.00312								24.2333	-0.004281
24.25	-0.004073								24.25	-0.009281								24.25	-0.002918								24.25	-0.004004
24.2667	-0.008723								24.2667	-0.008206								24.2667	-0.002737								24.2667	-0.003827
24.2833	-0.011714								24.2833	-0.00718								24.2833	-0.002626								24.2833	-0.00373
24.3	-0.014954								24.3	-0.006365								24.3	-0.002224								24.3	-0.003593
24.3167	-0.018634								24.3167	-0.005558								24.3167	-0.001677								24.3167	-0.003447
24.3333	-0.022045								24.3333	-0.004821								24.3333	-0.00129								24.3333	-0.00346
24.35	-0.023593								24.35	-0.004393								24.35	-0.000843								24.35	-0.003624
24.3667	-0.026938								24.3667	-0.003955								24.3667	-0.000406								24.3667	-0.003778
24.3833	-0.024942								24.3833	-0.003267								24.3833	-0.000169								24.3833	-0.003702
24.4	-0.013667								24.4	-0.002689								24.4	0.000228								24.4	-0.003625
24.4167	0.000899								24.4167	-0.00233								24.4167	0.00066								24.4167	-0.0035
24.4333	0.021505								24.4333	-0.00179								24.4333	0.000432								24.4333	-0.003136
24.45	0.039094								24.45	-0.001849								24.45	0.000334								24.45	-0.002951
24.4667	0.045504								24.4667	-0.002049								24.4667	-0.000145								24.4667	-0.002807
24.4833	0.038943								24.4833	-0.002078								24.4833	-0.000583								24.4833	-0.002572
24.5	0.025553								24.5	-0.002247								24.5	-0.000831								24.5	-0.002338
24.5167	0.011493								24.5167	-0.002205								24.5167	-0.001255								24.5167	-0.001835
24.5333	0.006141								24.5333	-0.001821								24.5333	-0.001559								24.5333	-0.001133
24.55	0.004579								24.55	-0.001828								24.55	-0.001033								24.55	-0.000552
24.5667	0.002358								24.5667	-0.002074								24.5667	-0.000517								24.5667	-0.00044
24.5833	-0.002184								24.5833	-0.00222								24.5833	-0.001611								24.5833	-0.000359
24.6	-0.006755								24.6	-0.002186								24.6	-0.002125								24.6	-0.000258
24.6167	-0.024076								24.6167	-0.00145								24.6167	-0.002604								24.6167	-1.8e-05
24.6333	-0.027919								24.6333	-0.000333								24.6333	-0.002263								24.6333	0.000159
24.65	-0.021645								24.65	0.000375								24.65	-0.001792								24.65	0.000296
24.6667	-0.01373								24.6667	0.000542								24.6667	-0.001531								24.6667	0.000644
24.6833	0.000114								24.6833	0.00042								24.6833	-0.001141								24.6833	0.001091
24.7	0.015059								24.7	0.000418								24.7	-0.00078								24.7	0.001388
24.7167	0.017233								24.7167	4.7e-05								24.7167	-0.0009								24.7167	0.001503
24.7333	0.017184								24.7333	-0.000101								24.7333	-0.001691								24.7333	0.001715
24.75	0.017448								24.75	-4e-05								24.75	-0.001592								24.75	0.001847
24.7667	0.017812								24.7667	0.000392								24.7667	-0.000763								24.7667	0.001609
24.7833	0.016167								24.7833	0.000984								24.7833	-0.001254								24.7833	0.001191
24.8	0.004901								24.8	0.000966								24.8	-0.001265								24.8	0.000803
24.8167	-0.010294								24.8167	0.001489								24.8167	-0.000793								24.8167	0.000742
24.8333	-0.008409								24.8333	0.001356								24.8333	-0.000289								24.8333	0.000667
24.85	-0.003234								24.85	0.001142								24.85	0.000754								24.85	0.000263
24.8667	-0.000469								24.8667	0.000858								24.8667	0.002477								24.8667	-0.000182
24.8833	-0.001175								24.8833	0.000954								24.8833	0.00383								24.8833	-0.000437
24.9	-0.00287								24.9	0.000791								24.9	0.004314								24.9	-0.000541
24.9167	-0.003158								24.9167	0.000489								24.9167	0.004195								24.9167	-0.000519
24.9333	-0.00208								24.9333	0.000139								24.9333	0.003888								24.9333	-0.000462
24.95	-0.001632								24.95	-0.000331								24.95	0.003512								24.95	-0.000335
24.9667	-0.000584								24.9667	-0.00065								24.9667	0.004095								24.9667	-0.000298
24.9833	-0.001866								24.9833	-0.00059								24.9833	0.004378								24.9833	-0.00032
25	-0.003488								25	-0.00048								25	0.004012								25	-0.000383
25.0167	-0.001943								25.0167	-0.001308								25.0167	0.003044								25.0167	-0.00056
25.0333	-0.001594								25.0333	-0.002044								25.0333	0.001879								25.0333	-0.000662
25.05	0.000795								25.05	-0.002401								25.05	0.000563								25.05	-0.000734
25.0667	-0.000687								25.0667	-0.002297								25.0667	-0.000522								25.0667	-0.001056
25.0833	-0.009088								25.0833	-0.002443								25.0833	-0.000678								25.0833	-0.001238
25.1	-0.016589								25.1	-0.00271								25.1	9.7e-05								25.1	-0.00117
25.1167	-0.024132								25.1167	-0.002764								25.1167	0.001167								25.1167	-0.001076
25.1333	-0.027178								25.1333	-0.002327								25.1333	0.00205								25.1333	-0.001058
25.15	-0.014583								25.15	-0.002149								25.15	0.002322								25.15	-0.001331
25.1667	-0.003918								25.1667	-0.002712								25.1667	0.002284								25.1667	-0.001473
25.1833	0.006667								25.1833	-0.003384								25.1833	0.002026								25.1833	-0.001415
25.2	0.009211								25.2	-0.003117								25.2	0.001078								25.2	-0.001537
25.2167	0.008869								25.2167	-0.001236								25.2167	8.1e-05								25.2167	-0.001654
25.2333	0.007127								25.2333	-1e-06								25.2333	-0.000175								25.2333	-0.001537
25.25	0.005666								25.25	0.000843								25.25	-0.000501								25.25	-0.001339
25.2667	0.004594								25.2667	0.001448								25.2667	-0.000927								25.2667	-0.001612
25.2833	0.004352								25.2833	0.001732								25.2833	-0.001543								25.2833	-0.002704
25.3	0.004017								25.3	0.001967								25.3	-0.002229								25.3	-0.003987
25.3167	0.004337								25.3167	0.002716								25.3167	-0.001529								25.3167	-0.004814
25.3333	0.004658								25.3333	0.003812								25.3333	6.1e-05								25.3333	-0.005065
25.35	0.004799								25.35	0.004739								25.35	0.00039								25.35	-0.005107
25.3667	0.004329								25.3667	0.005525								25.3667	9e-06								25.3667	-0.005019
25.3833	0.00414								25.3833	0.005921								25.3833	-0.000592								25.3833	-0.004891
25.4	0.003575								25.4	0.005907								25.4	-0.002173								25.4	-0.005133
25.4167	0.003315								25.4167	0.005788								25.4167	-0.003362								25.4167	-0.005418
25.4333	0.003406								25.4333	0.005577								25.4333	-0.004442								25.4333	-0.005095
25.45	0.001956								25.45	0.005366								25.45	-0.005433								25.45	-0.002633
25.4667	0.001106								25.4667	0.005054								25.4667	-0.005944								25.4667	0.000169
25.4833	0.001186								25.4833	0.004313								25.4833	-0.006735								25.4833	0.001061
25.5	0.001375								25.5	0.003582								25.5	-0.006596								25.5	0.002604
25.5167	0.001063								25.5167	0.003264								25.5167	-0.006025								25.5167	0.003166
25.5333	0.000881								25.5333	0.002952								25.5333	-0.004816								25.5333	0.003918
25.55	-0.000701								25.55	0.002559								25.55	-0.004228								25.55	0.004321
25.5667	-0.002092								25.5667	0.001806								25.5667	-0.002719								25.5667	0.006153
25.5833	-0.00189								25.5833	0.001343								25.5833	-0.001671								25.5833	0.007005
25.6	-0.001119								25.6	0.000611								25.6	-0.001792								25.6	0.006898
25.6167	0.000162								25.6167	3.8e-05								25.6167	-0.001376								25.6167	0.004862
25.6333	0.001214								25.6333	-0.000874								25.6333	0.00088								25.6333	0.006679
25.65	0.001285								25.65	-0.001897								25.65	0.002945								25.65	0.007946
25.6667	0.001477								25.6667	-0.003009								25.6667	0.004741								25.6667	0.008912
25.6833	0.001263								25.6833	-0.004442								25.6833	0.006037								25.6833	0.007719
25.7	0.001503								25.7	-0.005334								25.7	0.006902								25.7	0.004326
25.7167	0.001443								25.7167	-0.005769								25.7167	0.006022								25.7167	0.000765
25.7333	0.001193								25.7333	-0.006329								25.7333	0.004644								25.7333	-0.001493
25.75	0.002293								25.75	-0.005799								25.75	0.006445								25.75	-0.008571
25.7667	0.001282								25.7667	-0.005829								25.7667	0.008446								25.7667	-0.018039
25.7833	-0.000346								25.7833	-0.00576								25.7833	0.009537								25.7833	-0.017207
25.8	-0.000555								25.8	-0.00624								25.8	0.009639								25.8	-0.013995
25.8167	-0.000773								25.8167	-0.006934								25.8167	0.007924								25.8167	-0.010451
25.8333	-0.001981								25.8333	-0.006544								25.8333	0.004371								25.8333	-0.004703
25.85	-0.00404								25.85	-0.005115								25.85	0.000477								25.85	-0.000295
25.8667	-0.004529								25.8667	-0.002595								25.8667	-0.001966								25.8667	0.001043
25.8833	-0.005682								25.8833	-0.000336								25.8833	-0.002879								25.8833	0.004061
25.9	-0.008226								25.9	0.001124								25.9	-0.003273								25.9	0.009999
25.9167	-0.00946								25.9167	0.002311								25.9167	-0.006249								25.9167	0.010921
25.9333	-0.006313								25.9333	0.004812								25.9333	-0.009605								25.9333	0.01322
25.95	0.001223								25.95	0.006814								25.95	-0.010522								25.95	0.016739
25.9667	0.008908								25.9667	0.007695								25.9667	-0.008908								25.9667	0.020138
25.9833	0.01835								25.9833	0.008237								25.9833	-0.006905								25.9833	0.018777
26	0.016843								26	0.008158								26	-0.004571								26	0.014405
26.0167	-0.001265								26.0167	0.008438								26.0167	-0.000203								26.0167	0.010549
26.0333	-0.015633								26.0333	0.011283								26.0333	0.007103								26.0333	0.010419
26.05	-0.02194								26.05	0.004198								26.05	0.00524								26.05	0.00578
26.0667	-0.048097								26.0667	-0.016216								26.0667	-0.012374								26.0667	-0.02384
26.0833	-0.057954								26.0833	-0.070631								26.0833	-0.046467								26.0833	-0.06394
26.1	-0.061981								26.1	-0.163845								26.1	-0.105431								26.1	-0.100789
26.1167	-0.053498								26.1167	-0.260352								26.1167	-0.167429								26.1167	-0.128545
26.1333	-0.027444								26.1333	-0.334053								26.1333	-0.212108								26.1333	-0.152405
26.15	-0.006041								26.15	-0.366144								26.15	-0.230818								26.15	-0.180125
26.1667	0.008157								26.1667	-0.364294								26.1667	-0.228328								26.1667	-0.196735
26.1833	0.015305								26.1833	-0.338575								26.1833	-0.206527								26.1833	-0.205395
26.2	0.012153								26.2	-0.292426								26.2	-0.174647								26.2	-0.204925
26.2167	0.005691								26.2167	-0.246318								26.2167	-0.14594								26.2167	-0.193053
26.2333	-0.002751								26.2333	-0.199925								26.2333	-0.119015								26.2333	-0.177545
26.25	-0.007641								26.25	-0.166322								26.25	-0.1008								26.25	-0.161698
26.2667	-0.005184								26.2667	-0.144568								26.2667	-0.087294								26.2667	-0.143961
26.2833	0.008254								26.2833	-0.125975								26.2833	-0.074779								26.2833	-0.122823
26.3	0.021711								26.3	-0.112972								26.3	-0.068124								26.3	-0.104916
26.3167	0.025678								26.3167	-0.10305								26.3167	-0.064412								26.3167	-0.090967
26.3333	0.025025								26.3333	-0.095143								26.3333	-0.057201								26.3333	-0.078434
26.35	0.021229								26.35	-0.091415								26.35	-0.05221								26.35	-0.067922
26.3667	0.017049								26.3667	-0.086788								26.3667	-0.046268								26.3667	-0.059979
26.3833	0.01433								26.3833	-0.07455								26.3833	-0.037117								26.3833	-0.053347
26.4	0.01046								26.4	-0.068773								26.4	-0.031186								26.4	-0.047874
26.4167	0.008511								26.4167	-0.061567								26.4167	-0.030337								26.4167	-0.043131
26.4333	0.007222								26.4333	-0.055046								26.4333	-0.031								26.4333	-0.039075
26.45	0.006865								26.45	-0.043404								26.45	-0.029852								26.45	-0.03533
26.4667	0.006283								26.4667	-0.035632								26.4667	-0.026464								26.4667	-0.030914
26.4833	0.005941								26.4833	-0.030971								26.4833	-0.023676								26.4833	-0.026829
26.5	0.005199								26.5	-0.028029								26.5	-0.020968								26.5	-0.023243
26.5167	0.003537								26.5167	-0.024839								26.5167	-0.017982								26.5167	-0.020147
26.5333	0.001915								26.5333	-0.023144								26.5333	-0.016766								26.5333	-0.017381
26.55	0.001075								26.55	-0.022028								26.55	-0.016541								26.55	-0.015225
26.5667	0.000435								26.5667	-0.020662								26.5667	-0.015335								26.5667	-0.013408
26.5833	0.000264								26.5833	-0.019846								26.5833	-0.014129								26.5833	-0.011642
26.6	0.000344								26.6	-0.01876								26.6	-0.013634								26.6	-0.010065
26.6167	0.000384								26.6167	-0.017666								26.6167	-0.013279								26.6167	-0.00856
26.6333	0.0005								26.6333	-0.016656								26.6333	-0.012815								26.6333	-0.007284
26.65	1.6e-05								26.65	-0.015605								26.65	-0.0116								26.65	-0.006259
26.6667	-0.000249								26.6667	-0.015505								26.6667	-0.009946								26.6667	-0.005434
26.6833	-0.000693								26.6833	-0.015105								26.6833	-0.008042								26.6833	-0.004899
26.7	-0.001388								26.7	-0.015005								26.7	-0.006647								26.7	-0.004494
26.7167	-0.002222								26.7167	-0.014826								26.7167	-0.005603								26.7167	-0.00416
26.7333	-0.00038								26.7333	-0.014542								26.7333	-0.004919								26.7333	-0.003799
26.75	0.000996								26.75	-0.014127								26.75	-0.005145								26.75	-0.003537
26.7667	0.003052								26.7667	-0.014202								26.7667	-0.005881								26.7667	-0.003196
26.7833	0.015208								26.7833	-0.014088								26.7833	-0.005837								26.7833	-0.002574
26.8	0.033364								26.8	-0.014863								26.8	-0.005293								26.8	-0.001973
26.8167	0.03387								26.8167	-0.01663								26.8167	-0.004989								26.8167	-0.001503
26.8333	0.020916								26.8333	-0.018071								26.8333	-0.004544								26.8333	-0.000967
26.85	0.012577								26.85	-0.017522								26.85	-0.00405								26.85	-0.000361
26.8667	-0.002361								26.8667	-0.009673								26.8667	-0.003205								26.8667	3.5e-05
26.8833	-0.01491								26.8833	-0.000524								26.8833	-0.002441								26.8833	0.000191
26.9	-0.018699								26.9	0.002945								26.9	-0.001746								26.9	0.000247
26.9167	-0.018838								26.9167	0.005973								26.9167	-0.00141								26.9167	0.0002
26.9333	-0.015991								26.9333	0.008707								26.9333	-0.001124								26.9333	-9.2e-05
26.95	-0.011223								26.95	0.01036								26.95	-0.000648								26.95	-0.000534
26.9667	-0.008616								26.9667	0.009994								26.9667	-0.000182								26.9667	-0.000935
26.9833	-0.004188								26.9833	0.009088								26.9833	5.5e-05								26.9833	-0.001147
27	-0.003141								27	0.009031								27	0.000361								27	-0.000989
27.0167	-0.001929								27.0167	0.009623								27.0167	0.000629								27.0167	-0.000704
27.0333	-0.000859								27.0333	0.008802								27.0333	0.000957								27.0333	-0.000596
27.05	0.000232								27.05	0.00786								27.05	0.001286								27.05	-0.000598
27.0667	0.001613								27.0667	0.006558								27.0667	0.001975								27.0667	-0.00045
27.0833	0.003173								27.0833	0.005837								27.0833	0.002463								27.0833	-0.000432
27.1	0.005084								27.1	0.005405								27.1	0.002652								27.1	-0.000584
27.1167	0.005222								27.1167	0.005372								27.1167	0.002522								27.1167	-0.000989
27.1333	0.006202								27.1333	0.004745								27.1333	0.002223								27.1333	-0.001243
27.15	0.007461								27.15	0.003618								27.15	0.001934								27.15	-0.001318
27.1667	0.008711								27.1667	0.003141								27.1667	0.001425								27.1667	-0.001552
27.1833	0.010371								27.1833	0.003084								27.1833	0.000716								27.1833	-0.001956
27.2	0.010901								27.2	0.002937								27.2	0.000367								27.2	-0.00235
27.2167	0.00011								27.2167	0.002788								27.2167	0.000467								27.2167	-0.002668
27.2333	-0.011554								27.2333	0.002946								27.2333	0.000756								27.2333	-0.002886
27.25	-0.015149								27.25	0.002984								27.25	0.001036								27.25	-0.003005
27.2667	-0.015094								27.2667	0.003372								27.2667	0.001286								27.2667	-0.002993
27.2833	-0.013388								27.2833	0.00333								27.2833	0.001486								27.2833	-0.002842
27.3	-0.01144								27.3	0.003168								27.3	0.001475								27.3	-0.00275
27.3167	-0.010133								27.3167	0.003264								27.3167	0.000891								27.3167	-0.002883
27.3333	-0.009216								27.3333	0.003026								27.3333	0.000304								27.3333	-0.003118
27.35	-0.009139								27.35	0.002508								27.35	0.000377								27.35	-0.003332
27.3667	-0.008682								27.3667	0.00204								27.3667	0.00034								27.3667	-0.003397
27.3833	-0.008415								27.3833	0.001512								27.3833	0.000334								27.3833	-0.003412
27.4	-0.007875								27.4	0.001035								27.4	-0.000643								27.4	-0.003536
27.4167	-0.006997								27.4167	0.000624								27.4167	-0.001529								27.4167	-0.003486
27.4333	-0.005919								27.4333	-0.000182								27.4333	-0.001678								27.4333	-0.003397
27.45	-0.004452								27.45	-0.001298								27.45	-0.003008								27.45	-0.003208
27.4667	-0.002694								27.4667	-0.002134								27.4667	-0.004088								27.4667	-0.003269
27.4833	-0.001196								27.4833	-0.00308								27.4833	-0.003698								27.4833	-0.0033
27.5	-0.000137								27.5	-0.004156								27.5	-0.004157								27.5	-0.003112
27.5167	0.000598								27.5167	-0.005605								27.5167	-0.004969								27.5167	-0.002877
27.5333	0.001273								27.5333	-0.006871								27.5333	-0.004886								27.5333	-0.002813
27.55	0.001868								27.55	-0.007398								27.55	-0.004804								27.55	-0.002739
27.5667	0.002964								27.5667	-0.006685								27.5667	-0.005681								27.5667	-0.002604
27.5833	0.004779								27.5833	-0.007152								27.5833	-0.006398								27.5833	-0.00249
27.6	0.006521								27.6	-0.008379								27.6	-0.005875								27.6	-0.002186
27.6167	0.008433								27.6167	-0.008648								27.6167	-0.004663								27.6167	-0.001955
27.6333	0.010216								27.6333	-0.008353								27.6333	-0.003805								27.6333	-0.001712
27.65	0.012149								27.65	-0.007378								27.65	-0.003327								27.65	-0.001188
27.6667	0.014571								27.6667	-0.004883								27.6667	-0.003059								27.6667	-0.000955
27.6833	0.016292								27.6833	-6.8e-05								27.6833	-0.002111								27.6833	-0.000782
27.7	0.016149								27.7	0.003366								27.7	-0.001354								27.7	-0.000628
27.7167	0.017206								27.7167	0.005452								27.7167	-0.000709								27.7167	-0.000376
27.7333	0.018333								27.7333	0.006037								27.7333	4.4e-05								27.7333	-0.000159
27.75	0.013729								27.75	0.005853								27.75	0.001087								27.75	-0.000191
27.7667	0.000416								27.7667	0.005339								27.7667	0.0029								27.7667	-5.4e-05
27.7833	-0.006136								27.7833	0.005124								27.7833	0.004223								27.7833	0.000224
27.8	-0.007747								27.8	0.00495								27.8	0.005486								27.8	0.000522
27.8167	-0.008258								27.8167	0.004848								27.8167	0.005234								27.8167	0.000599
27.8333	-0.007969								27.8333	0.004332								27.8333	0.004814								27.8333	0.000687
27.85	-0.006389								27.85	0.004486								27.85	0.004914								27.85	0.000804
27.8667	-0.00545								27.8667	0.00449								27.8667	0.005243								27.8667	0.001142
27.8833	-0.004108								27.8833	0.004014								27.8833	0.005633								27.8833	0.001499
27.9	-0.003355								27.9	0.003388								27.9	0.005743								27.9	0.001837
27.9167	-0.003903								27.9167	0.002414								27.9167	0.005451								27.9167	0.002266
27.9333	-0.00371								27.9333	0.001439								27.9333	0.005072								27.9333	0.002438
27.95	-0.002997								27.95	0.000944								27.95	0.004354								27.95	0.002621
27.9667	-0.002004								27.9667	0.000819								27.9667	0.003426								27.9667	0.002763
27.9833	-0.000964								27.9833	0.000443								27.9833	0.002057								27.9833	0.002766
28	-0.001115								28	0.000108								28	0.000699								28	0.002908
28.0167	-0.001165								28.0167	5e-06								28.0167	-0.000144								28.0167	0.002933
28.0333	-9.6e-05								28.0333	-0.00016								28.0333	-0.000593								28.0333	0.002784
28.05	0.000794								28.05	1.5e-05								28.05	-0.001213								28.05	0.002735
28.0667	-0.001408								28.0667	0.00049								28.0667	-0.001933								28.0667	0.002587
28.0833	-0.003674								28.0833	0.000225								28.0833	-0.002482								28.0833	0.002638
28.1	-0.003189								28.1	1.9e-05								28.1	-0.002702								28.1	0.002669
28.1167	-0.001865								28.1167	-4e-06								28.1167	-0.002929								28.1167	0.002533
28.1333	-0.00076								28.1333	0								28.1333	-0.003114								28.1333	0.002575
28.15	-0.001855								28.15	3.4e-05								28.15	-0.00427								28.15	0.002787
28.1667	-0.003273								28.1667	-0.000202								28.1667	-0.005335								28.1667	0.002599
28.1833	-0.002091								28.1833	-8.8e-05								28.1833	-0.004221								28.1833	0.002281
28.2	-0.00193								28.2	0.000256								28.2	-0.003296								28.2	0.002093
28.2167	-0.002068								28.2167	0.000332								28.2167	-0.002549								28.2167	0.001968
28.2333	-0.001417								28.2333	0.000163								28.2333	-0.00243								28.2333	0.001831
28.25	-1.5e-05								28.25	-0.000495								28.25	-0.002312								28.25	0.001494
28.2667	0.000889								28.2667	-0.000893								28.2667	-0.001543								28.2667	0.001197
28.2833	0.000784								28.2833	-0.000781								28.2833	-0.000895								28.2833	0.00101
28.3	0.002429								28.3	-0.00037								28.3	2.3e-05								28.3	0.000823
28.3167	0.002364								28.3167	-0.000256								28.3167	0.000348								28.3167	0.000448
28.3333	0.003939								28.3333	-8.8e-05								28.3333	0.000705								28.3333	0.000121
28.35	0.007505								28.35	0.000101								28.35	0.001542								28.35	-0.000176
28.3667	0.007639								28.3667	-0.00025								28.3667	0.002239								28.3667	-0.000323
28.3833	0.009343								28.3833	-0.000822								28.3833	0.003256								28.3833	-0.00041
28.4	0.003467								28.4	-0.000693								28.4	0.004383								28.4	-0.000597
28.4167	-0.004679								28.4167	-0.000373								28.4167	0.004748								28.4167	-0.000952
28.4333	-0.004395								28.4333	0.000252								28.4333	0.004799								28.4333	-0.001571
28.45	-0.002248								28.45	0.001136								28.45	0.004669								28.45	-0.001639
28.4667	-0.000627								28.4667	0.001741								28.4667	0.004079								28.4667	-0.001918
28.4833	0.001295								28.4833	0.001616								28.4833	0.002809								28.4833	-0.002066
28.5	0.004506								28.5	0.001721								28.5	0.002769								28.5	-0.003065
28.5167	0.006737								28.5167	0.000567								28.5167	0.005328								28.5167	-0.004002
28.5333	0.011168								28.5333	-0.000393								28.5333	0.012081								28.5333	-0.004123
28.55	0.019132								28.55	0.001198								28.55	0.013724								28.55	-0.006134
28.5667	0.023937								28.5667	-0.017952								28.5667	-0.002403								28.5667	-0.027755
28.5833	0.003302								28.5833	-0.058262								28.5833	-0.03239								28.5833	-0.061396
28.6	-0.017793								28.6	-0.129742								28.6	-0.080507								28.6	-0.092606
28.6167	-0.020347								28.6167	-0.21296								28.6167	-0.133857								28.6167	-0.114246
28.6333	-0.004142								28.6333	-0.288075								28.6333	-0.178464								28.6333	-0.13332
28.65	0.008575								28.65	-0.32611								28.65	-0.197001								28.65	-0.152364
28.6667	0.018222								28.6667	-0.333366								28.6667	-0.187168								28.6667	-0.165768
28.6833	0.022659								28.6833	-0.319581								28.6833	-0.170085								28.6833	-0.173162
28.7	0.025836								28.7	-0.282166								28.7	-0.145331								28.7	-0.175106
28.7167	0.029113								28.7167	-0.24258								28.7167	-0.120523								28.7167	-0.167829
28.7333	0.03077								28.7333	-0.203251								28.7333	-0.098903								28.7333	-0.157697
28.75	0.028036								28.75	-0.170953								28.75	-0.086852								28.75	-0.141484
28.7667	0.014642								28.7667	-0.142304								28.7667	-0.077991								28.7667	-0.124592
28.7833	-0.014381								28.7833	-0.125996								28.7833	-0.073461								28.7833	-0.107
28.8	-0.024855								28.8	-0.115217								28.8	-0.06945								28.8	-0.091308
28.8167	-0.029088								28.8167	-0.102278								28.8167	-0.065106								28.8167	-0.079514
28.8333	-0.027053								28.8333	-0.090337								28.8333	-0.061451								28.8333	-0.069837
28.85	-0.02269								28.85	-0.085015								28.85	-0.057165								28.85	-0.061589
28.8667	-0.009827								28.8667	-0.080704								28.8667	-0.05236								28.8667	-0.054671
28.8833	0.004807								28.8833	-0.078153								28.8833	-0.048164								28.8833	-0.049103
28.9	0.01769								28.9	-0.074211								28.9	-0.043789								28.9	-0.044306
28.9167	0.017843								28.9167	-0.06482								28.9167	-0.039782								28.9167	-0.040417
28.9333	0.012453								28.9333	-0.055046								28.9333	-0.035614								28.9333	-0.037204
28.95	0.010091								28.95	-0.048913								28.95	-0.031467								28.95	-0.032812
28.9667	0.009969								28.9667	-0.04335								28.9667	-0.027939								28.9667	-0.028219
28.9833	0.011227								28.9833	-0.037667								28.9833	-0.025362								28.9833	-0.024287
29	0.013715								29	-0.029964								29	-0.023644								29	-0.021004
29.0167	0.013762								29.0167	-0.02126								29.0167	-0.021917								29.0167	-0.018241
29.0333	0.014552								29.0333	-0.015286								29.0333	-0.01942								29.0333	-0.015704
29.05	0.016753								29.05	-0.011762								29.05	-0.017393								29.05	-0.013587
29.0667	0.016743								29.0667	-0.005288								29.0667	-0.015876								29.0667	-0.01172
29.0833	0.018003								29.0833	0.002696								29.0833	-0.014099								29.0833	-0.010073
29.1	0.019763								29.1	0.00468								29.1	-0.012432								29.1	-0.008757
29.1167	0.01785								29.1167	0.003394								29.1167	-0.011307								29.1167	-0.007729
29.1333	0.015641								29.1333	0.001158								29.1333	-0.010413								29.1333	-0.006749
29.15	0.014901								29.15	-0.000498								29.15	-0.00959								29.15	-0.005999
29.1667	-0.003439								29.1667	-0.002083								29.1667	-0.008616								29.1667	-0.005238
29.1833	-0.037809								29.1833	-0.002909								29.1833	-0.007852								29.1833	-0.004718
29.2	-0.048329								29.2	-0.002805								29.2	-0.006759								29.2	-0.004368
29.2167	-0.028946								29.2167	-0.002731								29.2167	-0.005489								29.2167	-0.004237
29.2333	-0.007059								29.2333	-0.002838								29.2333	-0.004891								29.2333	-0.004144
29.25	0.015219								29.25	-0.003505								29.25	-0.004484								29.25	-0.003881
29.2667	0.027856								29.2667	-0.004122								29.2667	-0.004096								29.2667	-0.003617
29.2833	0.035924								29.2833	-0.004969								29.2833	-0.003588								29.2833	-0.003644
29.3	0.027011								29.3	-0.004455								29.3	-0.002851								29.3	-0.003601
29.3167	0.015196								29.3167	-0.003693								29.3167	-0.002268								29.3167	-0.003488
29.3333	0.001169								29.3333	-0.003341								29.3333	-0.00217								29.3333	-0.003582
29.35	-0.000248								29.35	-0.00288								29.35	-0.001651								29.35	-0.003687
29.3667	5.4e-05								29.3667	-0.002639								29.3667	-0.001902								29.3667	-0.003912
29.3833	-0.002603								29.3833	-0.002137								29.3833	-0.001973								29.3833	-0.004096
29.4	-0.004073								29.4	-0.001266								29.4	-0.001544								29.4	-0.004271
29.4167	-0.004727								29.4167	-0.000925								29.4167	-0.000932								29.4167	-0.004496
29.4333	-0.006592								29.4333	-0.000436								29.4333	-0.000364								29.4333	-0.004739
29.45	-0.009107								29.45	-0.000898								29.45	3.3e-05								29.45	-0.004962
29.4667	-0.006531								29.4667	-0.000629								29.4667	0.000151								29.4667	-0.005225
29.4833	0.000884								29.4833	-0.000291								29.4833	0.000128								29.4833	-0.005069
29.5	0.012062								29.5	-0.000132								29.5	-0.000434								29.5	-0.004892
29.5167	0.029937								29.5167	0.000116								29.5167	-0.001305								29.5167	-0.004905
29.5333	0.037383								29.5333	0.000381								29.5333	-0.001912								29.5333	-0.004847
29.55	0.021069								29.55	-4e-06								29.55	-0.002478								29.55	-0.00465
29.5667	-0.003836								29.5667	-0.000119								29.5667	-0.003025								29.5667	-0.004402
29.5833	-0.01019								29.5833	-0.000205								29.5833	-0.003201								29.5833	-0.004085
29.6	-0.007909								29.6	-0.00034								29.6	-0.002928								29.6	-0.003627
29.6167	-0.005815								29.6167	-0.000415								29.6167	-0.002503								29.6167	-0.00314
29.6333	-0.004511								29.6333	-0.000835								29.6333	-0.002174								29.6333	-0.002742
29.65	-0.003388								29.65	-0.001035								29.65	-0.001866								29.65	-0.002384
29.6667	-0.001974								29.6667	-0.000765								29.6667	-0.001397								29.6667	-0.001857
29.6833	-0.00146								29.6833	-0.000434								29.6833	-0.001198								29.6833	-0.001659
29.7	-0.000828								29.7	-0.000244								29.7	-0.001439								29.7	-0.001581
29.7167	8.4e-05								29.7167	-0.000104								29.7167	-0.001647								29.7167	-0.001334
29.7333	0.000475								29.7333	0.000141								29.7333	-0.00178								29.7333	-0.001076
29.75	-0.000294								29.75	0.000455								29.75	-0.001942								29.75	-0.000639
29.7667	-0.001993								29.7667	0.00031								29.7667	-0.002135								29.7667	2.8e-05
29.7833	-0.001936								29.7833	-0.000215								29.7833	-0.002128								29.7833	0.000735
29.8	-0.002264								29.8	-0.00053								29.8	-0.0015								29.8	0.000912
29.8167	-0.002143								29.8167	-0.000606								29.8167	-0.000776								29.8167	0.000659
29.8333	-0.003141								29.8333	-0.000577								29.8333	3.6e-05								29.8333	0.000666
29.85	-0.00463								29.85	-0.000598								29.85	0.000758								29.85	0.000822
29.8667	-0.005979								29.8667	-0.000379								29.8667	0.00143								29.8667	0.001098
29.8833	-0.007983								29.8833	-6.1e-05								29.8833	0.001442								29.8833	0.001365
29.9	-0.007744								29.9	8.8e-05								29.9	0.001184								29.9	0.001551
29.9167	-0.005614								29.9167	-0.000324								29.9167	0.000987								29.9167	0.001617
29.9333	-0.006805								29.9333	-0.000811								29.9333	0.000761								29.9333	0.001452
29.95	-0.004736								29.95	-0.001139								29.95	0.000615								29.95	0.001327
29.9667	0.001173								29.9667	-0.001097								29.9667	0.000409								29.9667	0.001172
29.9833	0.007157								29.9833	-0.001024								29.9833	0.000383								29.9833	0.001007
30	0.008283								30	-0.001132								30	0.000917								30	0.000631
30.0167	0.007448								30.0167	-0.00106								30.0167	0.001816								30.0167	0.000596
30.0333	0.006773								30.0333	-0.001074								30.0333	0.002518								30.0333	0.000728
30.05	0.007369								30.05	-0.001168								30.05	0.00289								30.05	0.000659
30.0667	0.007394								30.0667	-0.001322								30.0667	0.002802								30.0667	0.000471
30.0833	0.006472								30.0833	-0.000965								30.0833	0.002394								30.0833	8.3e-05
30.1	0.005019								30.1	-0.000409								30.1	0.002436								30.1	-0.000245
30.1167	0.005266								30.1167	-0.000174								30.1167	0.002075								30.1167	-0.000674
30.1333	0.004664								30.1333	7.8e-05								30.1333	0.001478								30.1333	-0.000707
30.15	0.003861								30.15	0.000159								30.15	0.000882								30.15	-0.000471
30.1667	0.002695								30.1667	8.1e-05								30.1667	0.000595								30.1667	-0.000554
30.1833	0.002326								30.1833	6.2e-05								30.1833	0.000459								30.1833	-0.000817
30.2	0.002547								30.2	0.000214								30.2	0.000282								30.2	-0.001101
30.2167	0.002718								30.2167	0.000395								30.2167	0.000583								30.2167	-0.001405
30.2333	0.003609								30.2333	0.000743								30.2333	0.000668								30.2333	-0.001435
30.25	0.00264								30.25	0.000832								30.25	0.000333								30.25	-0.001625
30.2667	0.00154								30.2667	0.000731								30.2667	-0.000161								30.2667	-0.001715
30.2833	0.002678								30.2833	0.000599								30.2833	-0.000466								30.2833	-0.001706
30.3	0.003105								30.3	0.000358								30.3	-0.00078								30.3	-0.001646
30.3167	0.002733								30.3167	0.000326								30.3167	-0.001429								30.3167	-0.001697
30.3333	0.00132								30.3333	0.000263								30.3333	-0.001972								30.3333	-0.001625
30.35	1.8e-05								30.35	0.00031								30.35	-0.001995								30.35	-0.001423
30.3667	0.000568								30.3667	0.000307								30.3667	-0.001678								30.3667	-0.001141
30.3833	0.001238								30.3833	0.000394								30.3833	-0.001572								30.3833	-0.000989
30.4	-0.001341								30.4	0.000291								30.4	-0.000745								30.4	-0.000927
30.4167	-0.00254								30.4167	8e-06								30.4167	8.9e-05								30.4167	-0.000896
30.4333	-0.00447								30.4333	-0.000316								30.4333	0.001278								30.4333	-0.001002
30.45	-0.00778								30.45	-0.000549								30.45	0.001777								30.45	-0.001068
30.4667	-0.011809								30.4667	-0.000773								30.4667	0.002226								30.4667	-0.001094
30.4833	-0.016179								30.4833	-0.000786								30.4833	0.002275								30.4833	-0.001281
30.5	-0.021299								30.5	-0.00068								30.5	0.002414								30.5	-0.001487
30.5167	-0.024708								30.5167	-0.000583								30.5167	0.00223								30.5167	-0.001543
30.5333	-0.016538								30.5333	-0.000536								30.5333	0.001373								30.5333	-0.001566
30.55	-0.000839								30.55	-0.000609								30.55	0.002015								30.55	-0.00139
30.5667	0.005867								30.5667	-0.000783								30.5667	0.002167								30.5667	-0.001323
30.5833	0.007453								30.5833	-0.000936								30.5833	0.001149								30.5833	-0.001216
30.6	0.007529								30.6	-0.001119								30.6	0.001431								30.6	-0.00112
30.6167	0.007265								30.6167	-0.000981								30.6167	0.002149								30.6167	-0.000933
30.6333	0.007942								30.6333	-0.000762								30.6333	0.002492								30.6333	-0.000872
30.65	0.009987								30.65	1.7e-05								30.65	0.002946								30.65	-0.000841
30.6667	0.010838								30.6667	9.6e-05								30.6667	0.003129								30.6667	-0.00065
30.6833	0.011339								30.6833	9.6e-05								30.6833	0.003682								30.6833	-0.000528
30.7	0.01228								30.7	0.000375								30.7	0.002545								30.7	-0.000487
30.7167	0.014761								30.7167	0.000935								30.7167	0.001251								30.7167	-0.000426
30.7333	0.018943								30.7333	0.001098								30.7333	0.000599								30.7333	-0.000388
30.75	0.013877								30.75	0.001002								30.75	0.001117								30.75	-0.00012
30.7667	0.005053								30.7667	0.001786								30.7667	0.001305								30.7667	0.000227
30.7833	-0.013851								30.7833	0.00376								30.7833	0.000593								30.7833	0.000545
30.8	-0.029206								30.8	0.003844								30.8	-0.001259								30.8	0.000723
30.8167	-0.02689								30.8167	0.003508								30.8167	-0.002502								30.8167	0.001001
30.8333	-0.011183								30.8333	0.002398								30.8333	-0.003198								30.8333	0.001308
30.85	-0.002925								30.85	0.001768								30.85	-0.002884								30.85	0.001565
30.8667	0.001554								30.8667	0.000798								30.8667	-0.002139								30.8667	0.001883
30.8833	0.003113								30.8833	0.000588								30.8833	-0.001555								30.8833	0.00214
30.9	0.003082								30.9	0.000548								30.9	-0.002441								30.9	0.002207
30.9167	0.00393								30.9167	-2e-06								30.9167	-0.004802								30.9167	0.002214
30.9333	0.003892								30.9333	-0.001198								30.9333	-0.006138								30.9333	0.002262
30.95	0.002676								30.95	-0.002203								30.95	-0.006055								30.95	0.00218
30.9667	0.00061								30.9667	-0.002588								30.9667	-0.005141								30.9667	0.002728
30.9833	-0.013985								30.9833	-0.003043								30.9833	-0.001968								30.9833	0.002417
31	-0.024841								31	-0.002838								31	0.002066								31	0.002005
31.0167	-0.021376								31.0167	-0.001813								31.0167	0.004713								31.0167	0.002283
31.0333	-0.001887								31.0333	0.000935								31.0333	0.005834								31.0333	0.002583
31.05	0.010934								31.05	0.005024								31.05	0.006926								31.05	-0.007087
31.0667	0.005015								31.0667	-0.014277								31.0667	-0.000293								31.0667	-0.023308
31.0833	-0.003743								31.0833	-0.053939								31.0833	-0.018502								31.0833	-0.042308
31.1	-0.028032								31.1	-0.12444								31.1	-0.054071								31.1	-0.072878
31.1167	-0.039001								31.1167	-0.196831								31.1167	-0.099435								31.1167	-0.096588
31.1333	-0.029103								31.1333	-0.260179								31.1333	-0.138135								31.1333	-0.110286
31.15	-0.013915								31.15	-0.294867								31.15	-0.155015								31.15	-0.127075
31.1667	0.005064								31.1667	-0.296175								31.1667	-0.159095								31.1667	-0.141353
31.1833	0.013302								31.1833	-0.279843								31.1833	-0.146645								31.1833	-0.145991
31.2	0.00651								31.2	-0.247691								31.2	-0.124825								31.2	-0.14776
31.2167	0.00184								31.2167	-0.209959								31.2167	-0.101971								31.2167	-0.144428
31.2333	0.000525								31.2333	-0.176444								31.2333	-0.084921								31.2333	-0.137804
31.25	0.00802								31.25	-0.15092								31.25	-0.074001								31.25	-0.12539
31.2667	0.023756								31.2667	-0.129075								31.2667	-0.067842								31.2667	-0.103556
31.2833	0.025451								31.2833	-0.11247								31.2833	-0.065252								31.2833	-0.088082
31.3	0.007086								31.3	-0.102955								31.3	-0.062472								31.3	-0.072119
31.3167	-0.002345								31.3167	-0.09266								31.3167	-0.056737								31.3167	-0.060755
31.3333	-0.001163								31.3333	-0.082813								31.3333	-0.051936								31.3333	-0.054469
31.35	0.00075								31.35	-0.081057								31.35	-0.048446								31.35	-0.050672
31.3667	0.005432								31.3667	-0.07622								31.3667	-0.044665								31.3667	-0.046766
31.3833	0.015814								31.3833	-0.066083								31.3833	-0.042594								31.3833	-0.04223
31.4	0.029006								31.4	-0.055946								31.4	-0.037844								31.4	-0.038054
31.4167	0.033804								31.4167	-0.046149								31.4167	-0.031847								31.4167	-0.034207
31.4333	0.031564								31.4333	-0.03911								31.4333	-0.026885								31.4333	-0.029809
31.45	0.027213								31.45	-0.033492								31.45	-0.024242								31.45	-0.02492
31.4667	0.021633								31.4667	-0.032713								31.4667	-0.018789								31.4667	-0.021961
31.4833	0.017172								31.4833	-0.031605								31.4833	-0.015187								31.4833	-0.020072
31.5	0.011782								31.5	-0.028506								31.5	-0.013394								31.5	-0.018283
31.5167	0.005529								31.5167	-0.026528								31.5167	-0.012465								31.5167	-0.016735
31.5333	-4.4e-05								31.5333	-0.024028								31.5333	-0.011419								31.5333	-0.015163
31.55	-0.005087								31.55	-0.021189								31.55	-0.011084								31.55	-0.013361
31.5667	-0.008251								31.5667	-0.019239								31.5667	-0.010548								31.5667	-0.01184
31.5833	-0.008494								31.5833	-0.01712								31.5833	-0.009122								31.5833	-0.010418
31.6	-0.008715								31.6	-0.0148								31.6	-0.007197								31.6	-0.008846
31.6167	-0.010571								31.6167	-0.013241								31.6167	-0.005204								31.6167	-0.007205
31.6333	-0.012807								31.6333	-0.012341								31.6333	-0.004604								31.6333	-0.00624
31.65	-0.013103								31.65	-0.010621								31.65	-0.004404								31.65	-0.005975
31.6667	-0.009639								31.6667	-0.009181								31.6667	-0.004534								31.6667	-0.00571
31.6833	-0.006265								31.6833	-0.009001								31.6833	-0.004414								31.6833	-0.005586
31.7	-0.003936								31.7	-0.008391								31.7	-0.004034								31.7	-0.005751
31.7167	0.000166								31.7167	-0.007671								31.7167	-0.003777								31.7167	-0.005966
31.7333	0.004347								31.7333	-0.007251								31.7333	-0.003482								31.7333	-0.006018
31.75	0.008288								31.75	-0.006971								31.75	-0.003047								31.75	-0.00632
31.7667	0.01104								31.7667	-0.006711								31.7667	-0.002702								31.7667	-0.006862
31.7833	0.011001								31.7833	-0.006592								31.7833	-0.002416								31.7833	-0.007824
31.8	0.004849								31.8	-0.006212								31.8	-0.001861								31.8	-0.008756
31.8167	-0.012742								31.8167	-0.006162								31.8167	-0.001558								31.8167	-0.009618
31.8333	-0.035383								31.8333	-0.006743								31.8333	-0.001466								31.8333	-0.010026
31.85	-0.041004								31.85	-0.006984								31.85	-0.001355								31.85	-0.010255
31.8667	-0.015255								31.8667	-0.007005								31.8667	-0.001503								31.8667	-0.010093
31.8833	0.013555								31.8833	-0.007136								31.8833	-0.001712								31.8833	-0.010082
31.9	0.022302								31.9	-0.006867								31.9	-0.00203								31.9	-0.01021
31.9167	0.023488								31.9167	-0.006268								31.9167	-0.00226								31.9167	-0.010499
31.9333	0.021305								31.9333	-0.00492								31.9333	-0.00262								31.9333	-0.011223
31.95	0.019681								31.95	-0.003712								31.95	-0.002481								31.95	-0.011738
31.9667	0.017198								31.9667	-0.003264								31.9667	-0.002152								31.9667	-0.011353
31.9833	0.014938								31.9833	-0.003487								31.9833	-0.002402								31.9833	-0.011777
32	0.009782								32	-0.003269								32	-0.002793								32	-0.012372
32.0167	-0.009914								32.0167	-0.001901								32.0167	-0.002452								32.0167	-0.013686
32.0333	-0.02846								32.0333	0.000435								32.0333	-0.001971								32.0333	-0.012817
32.05	-0.037166								32.05	0.003011								32.05	-0.000199								32.05	-0.009238
32.0667	-0.038772								32.0667	0.005347								32.0667	0.000653								32.0667	-0.007098
32.0833	-0.036182								32.0833	0.006993								32.0833	0.000844								32.0833	-0.007359
32.1	-0.03141								32.1	0.007918								32.1	0.000486								32.1	0.00561
32.1167	-0.018879								32.1167	0.008194								32.1167	0.001122								32.1167	0.0294
32.1333	-0.004837								32.1333	0.007418								32.1333	0.002873								32.1333	0.034533
32.15	-0.007365								32.15	0.006571								32.15	0.004803								32.15	0.025797
32.1667	-0.011143								32.1667	0.006275								32.1667	0.006324								32.1667	0.01896
32.1833	-0.014854								32.1833	0.007348								32.1833	0.006955								32.1833	0.011924
32.2	0.001696								32.2	0.007531								32.2	0.005436								32.2	0.008138
32.2167	0.011446								32.2167	0.006885								32.2167	0.003172								32.2167	0.006461
32.2333	0.013245								32.2333	0.005715								32.2333	0.002306								32.2333	0.005149
32.25	0.009185								32.25	0.004356								32.25	0.002549								32.25	0.005277
32.2667	0.008357								32.2667	0.003146								32.2667	0.000243								32.2667	0.003885
32.2833	0.009164								32.2833	0.002796								32.2833	-0.001774								32.2833	0.002054
32.3	0.009092								32.3	0.002787								32.3	-0.00272								32.3	0.002022
32.3167	0.009369								32.3167	0.002137								32.3167	-0.002551								32.3167	0.00068
32.3333	0.010127								32.3333	0.000954								32.3333	-0.001986								32.3333	-0.001358
32.35	0.010464								32.35	-0.000339								32.35	-0.000692								32.35	-0.001175
32.3667	0.009946								32.3667	-0.001223								32.3667	-0.001207								32.3667	-0.000782
32.3833	0.009101								32.3833	-0.001516								32.3833	-0.003062								32.3833	-0.000439
32.4	0.008307								32.4	-0.001719								32.4	-0.003637								32.4	0.000434
32.4167	0.007732								32.4167	-0.001512								32.4167	-0.002957								32.4167	0.001046
32.4333	0.007188								32.4333	-0.00117								32.4333	-0.002001								32.4333	0.001574
32.45	0.007323								32.45	-0.000547								32.45	0.000385								32.45	0.001722
32.4667	0.007355								32.4667	-1.5e-05								32.4667	0.0049								32.4667	0.00025
32.4833	0.006738								32.4833	-2e-06								32.4833	0.009276								32.4833	0.000517
32.5	0.005461								32.5	5e-05								32.5	0.009142								32.5	0.000865
32.5167	0.004654								32.5167	0.000133								32.5167	0.007344								32.5167	0.000543
32.5333	0.003928								32.5333	0.000311								32.5333	0.003401								32.5333	0.000495
32.55	0.002731								32.55	0.000759								32.55	0.001789								32.55	0.002448
32.5667	0.001498								32.5667	0.000706								32.5667	0.000576								32.5667	0.003231
32.5833	-0.000665								32.5833	0.000374								32.5833	-0.000996								32.5833	0.003264
32.6	-0.002288								32.6	-4.8e-05								32.6	-0.001549								32.6	0.003077
32.6167	-0.003401								32.6167	-0.00071								32.6167	-0.001938								32.6167	0.00266
32.6333	-0.003575								32.6333	-0.000998								32.6333	-0.000634								32.6333	0.002707
32.65	-0.003129								32.65	-0.001005								32.65	0.000469								32.65	0.002244
32.6667	-0.003517								32.6667	-0.000973								32.6667	-0.000977								32.6667	0.001772
32.6833	-0.002694								32.6833	-0.00122								32.6833	-0.002403								32.6833	0.001449
32.7	-0.000792								32.7	-0.001908								32.7	-0.003149								32.7	0.001126
32.7167	-0.000509								32.7167	-0.002606								32.7167	-0.003525								32.7167	0.000594
32.7333	-0.000106								32.7333	-0.002618								32.7333	-0.00221								32.7333	0.000453
32.75	0.000811								32.75	-0.001851								32.75	-0.000275								32.75	0.001143
32.7667	0.001206								32.7667	-0.001134								32.7667	0.001329								32.7667	0.001883
32.7833	0.002901								32.7833	-0.000967								32.7833	0.001334								32.7833	0.001842
32.8	0.005175								32.8	-0.00093								32.8	0.001629								32.8	0.001452
32.8167	0.00825								32.8167	-0.000993								32.8167	0.002052								32.8167	0.000772
32.8333	0.010414								32.8333	-0.00114								32.8333	0.002055								32.8333	-0.000439
32.85	0.007687								32.85	-0.001206								32.85	0.001207								32.85	-0.00122
32.8667	0.001298								32.8667	-0.000993								32.8667	6.9e-05								32.8667	-0.001911
32.8833	-0.005951								32.8833	-0.00072								32.8833	-0.000209								32.8833	-0.002272
32.9	-0.024461								32.9	-0.000157								32.9	0.000143								32.9	-0.002703
32.9167	-0.0282								32.9167	0.000297								32.9167	0.000203								32.9167	-0.003175
32.9333	-0.017252								32.9333	0.000529								32.9333	-0.000432								32.9333	-0.003669
32.95	-0.009141								32.95	0.001021								32.95	-0.000597								32.95	-0.004184
32.9667	-0.00197								32.9667	0.001394								32.9667	-0.001131								32.9667	-0.004449
32.9833	-0.004699								32.9833	0.001766								32.9833	-0.001226								32.9833	-0.003824
33	-0.006257								33	0.001968								33	-0.000751								33	-0.003078
33.0167	-0.010356								33.0167	0.002011								33.0167	-0.001091								33.0167	-0.002463
33.0333	-0.005927								33.0333	0.001855								33.0333	-0.001507								33.0333	-0.001883
33.05	0.010071								33.05	0.001509								33.05	-0.002513								33.05	-0.001572
33.0667	0.020309								33.0667	0.001392								33.0667	-0.003159								33.0667	-0.001552
33.0833	0.020937								33.0833	0.001276								33.0833	-0.003265								33.0833	-0.001512
33.1	0.018075								33.1	0.00106								33.1	-0.002811								33.1	-0.001642
33.1167	0.013194								33.1167	0.000904								33.1167	-0.003223								33.1167	-0.001682
33.1333	0.009399								33.1333	0.00069								33.1333	-0.003052								33.1333	-0.001595
33.15	0.005417								33.15	0.000237								33.15	-0.002442								33.15	-0.001149
33.1667	0.001785								33.1667	-0.000397								33.1667	-0.001441								33.1667	-0.000274
33.1833	0.000254								33.1833	-0.00098								33.1833	-0.00067								33.1833	0.000442
33.2	0.000522								33.2	-0.001484								33.2	-0.00063								33.2	0.001068
33.2167	0.000551								33.2167	-0.002007								33.2167	-0.000774								33.2167	0.001564
33.2333	-0.001578								33.2333	-0.002508								33.2333	-0.001114								33.2333	0.001967
33.25	-0.003987								33.25	-0.002659								33.25	-0.000825								33.25	0.00228
33.2667	-0.005045								33.2667	-0.00219								33.2667	-0.000755								33.2667	0.002393
33.2833	-0.004654								33.2833	-0.00235								33.2833	-0.000756								33.2833	0.002286
33.3	-0.003192								33.3	-0.002921								33.3	-6e-06								33.3	0.002078
33.3167	-0.002332								33.3167	-0.002782								33.3167	0.00046								33.3167	0.001511
33.3333	-0.005535								33.3333	-0.003008								33.3333	0.000243								33.3333	0.000832
33.35	-0.012298								33.35	-0.003514								33.35	0.000515								33.35	0.000342
33.3667	-0.016641								33.3667	-0.0035								33.3667	0.001227								33.3667	-5.7e-05
[truncated: 1,811 more rows]

## Sheet: Fig4b,d
		Residue RACB	delta HDX RACB				Residue RIPb	delta HDX RIPb-CC2 sequence
1100000		11	4000		900000		9	5000
1200000		12	4000		1000000		10	5000
1300000		13	4000		1100000		11	0.02000
1400000		14	4000		1200000		12	0.02000
1500000		15	0.01800		1300000		13	0.02000
1600000		16	0.01800		1400000		14	0.02000
1700000		17	0.01800		1500000		15	0.02000
1800000		18	0.01700		1600000		16	0.02000
1900000		19	0.01700		2000000		20	0.02500
2000000		20	0.01700		2100000		21	0.02500
2100000		21	0.01700		2200000		22	0.02500
2200000		22	0.01700		2300000		23	0.02500
2300000		23	6000		2400000		24	0.02500
2400000		24	4000		2500000		25	0.03700
2500000		25	-0.08100		2600000		26	0.03700
2600000		26	-0.08100		2700000		27	0.03700
2700000		27	-0.08100		2800000		28	0.03700
2800000		28	-0.08100		2900000		29	0.02900
2900000		29	-0.08100		3000000		30	0.02900
3000000		30	-0.08100		3100000		31	0.02900
3100000		31	-0.08100		3200000		32	0.02900
3200000		32	4000		3300000		33	0.02900
3300000		33	4000		3500000		35	0.03100
3400000		34	4000		3600000		36	0.03100
3600000		36	0.16300		3700000		37	0.03100
3700000		37	0.16300		3800000		38	0.03100
3800000		38	0.16300		3900000		39	0.03100
3900000		39	0.16300		4000000		40	0.03100
4000000		40	0.16300		4200000		42	0.02500
4100000		41	0.19800		4300000		43	0.02500
4200000		42	0.04600		4400000		44	0.02500
4300000		43	0.04600		4500000		45	0.02500
4400000		44	0.04600		4600000		46	0.02500
4500000		45	0.04600		4700000		47	0.02500
4600000		46	0.04600		4800000		48	0.02500
4700000		47	0.10200		4900000		49	0.02500
4800000		48	0.03400		5000000		50	0.02500
4900000		49	0.03400		5100000		51	0.02500
5000000		50	0.03400		5200000		52	0.02500
5100000		51	0.03400		5300000		53	0.02500
5200000		52	0.03400		6300000		63	0.07700
5300000		53	0.03400		6400000		64	0.06100
5400000		54	0.03400		6500000		65	0.06100
5500000		55	0.03400		6600000		66	0.06100
5600000		56	0.04200		6700000		67	0.06100
5700000		57	0.03000		6800000		68	0.06100
5800000		58	0.03000		6900000		69	0.06100
6000000		60	0.07200		7000000		70	0.06100
6100000		61	0.07200		7100000		71	0.02300
6200000		62	0.07200		7200000		72	0.06200
6300000		63	0.07200		7300000		73	0.06200
6400000		64	0.07200		7400000		74	0.06200
6500000		65	0.07200		7500000		75	0.06200
6600000		66	0.05400		7600000		76	0.06200
6700000		67	0.01400		7700000		77	0.03700
6800000		68	0.16400		7800000		78	0.03000
6900000		69	0.25900		7900000		79	0.03000
7000000		70	0.25900		8000000		80	0.03000
7100000		71	0.25900		8100000		81	0.03000
7200000		72	0.25900		8200000		82	0.03000
7300000		73	0.25900		8300000		83	0.05700
7400000		74	0.25900		8400000		84	0.05700
7500000		75	0.16400		8500000		85	0.05700
7600000		76	0.07600		8600000		86	0.05700
7700000		77	0.07600		8700000		87	0.05700
7800000		78	0.07600		8800000		88	0.05700
7900000		79	0.07600		8900000		89	0.05700
8000000		80	0.05800		9000000		90	0.05700
8100000		81	0.05800		9100000		91	0.05700
8700000		87	6000		9200000		92	0.03700
8800000		88	6000		9300000		93	0.03700
8900000		89	6000		9400000		94	0.03700
9000000		90	6000		9500000		95	0.03700
9100000		91	6000		9600000		96	0.03700
9200000		92	6000		9700000		97	0.03700
9300000		93	6000		9800000		98	0.03700
9400000		94	0.02400		9900000		99	0.03700
9500000		95	-9000		10000000		100	0.03700
9600000		96	-9000		10100000		101	0.01600
9700000		97	-0.01200		10200000		102	0.01600
9800000		98	-0.01200		10300000		103	0.01600
9900000		99	-0.01200		10400000		104	0.01600
10000000		100	-0.01200		10500000		105	0.01600
10100000		101	-0.01200		10600000		106	0.01600
10200000		102	-0.01200		10700000		107	0.04900
10300000		103	-0.01200		10800000		108	0.04900
10400000		104	-0.01200		10900000		109	0.04900
10500000		105	0.02500		11000000		110	0.04900
10600000		106	-4000		11100000		111	0.04900
10700000		107	-4000		11200000		112	0.08000
10800000		108	-4000		11300000		113	0.08000
10900000		109	-4000		11400000		114	0.08000
11000000		110	-4000		11500000		115	0.08000
11100000		111	-4000		11600000		116	0.08000
11200000		112	-4000		11700000		117	0.04500
11300000		113	-4000		11800000		118	0.04500
11400000		114	-4000		11900000		119	0.04500
11500000		115	-4000		12000000		120	0.04500
11700000		117	5000		12100000		121	0.04500
11800000		118	-2000		12200000		122	0.06500
11900000		119	-2000		12300000		123	0.06500
12000000		120	-2000		12400000		124	0.06500
12100000		121	-2000		12500000		125	0.06500
12200000		122	-2000		12600000		126	0.06500
12300000		123	-9000		12700000		127	0.06100
12400000		124	-0.01900		12800000		128	0.06500
12500000		125	-0.01900		12900000		129	0.06500
12600000		126	-0.01900		13000000		130	0.06500
12700000		127	-0.01900		13100000		131	0.06500
12800000		128	-0.01900		13200000		132	0.06500
12900000		129	-0.01900		13300000		133	9000
13000000		130	5000		13400000		134	0.01300
13100000		131	5000		13500000		135	3000
13200000		132	5000		13600000		136	0.01300
13300000		133	5000		13700000		137	0.01300
13400000		134	5000		13800000		138	0.01300
13500000		135	5000		13900000		139	0.01300
13600000		136	5000		14000000		140	0.01300
13700000		137	5000		14100000		141	0.01300
13800000		138	5000		14200000		142	0.01300
13900000		139	5000		14400000		144	-9000
14000000		140	0.02300		14500000		145	-0.01000
14100000		141	0.02300		14600000		146	-0.01000
14200000		142	0.02300		14700000		147	-0.01000
14300000		143	0.02300		14800000		148	-0.01000
14400000		144	1000		14900000		149	-0.01000
14500000		145	1000		15000000		150	-6000
14600000		146	1000		15100000		151	-6000
14700000		147	-9000		15200000		152	-1000
14800000		148	0.01300		15300000		153	-0.02400
14900000		149	0.01300		15400000		154	-0.02400
15000000		150	0.01300		15500000		155	0.01600
15100000		151	0.01300		15600000		156	9000
15200000		152	0.01300		15700000		157	9000
15300000		153	0.01300		15800000		158	9000
15400000		154	0.01300		15900000		159	9000
15500000		155	2000		16000000		160	9000
15600000		156	4000		16100000		161	-3000
15700000		157	-6000		16200000		162	-1000
15800000		158	1000		16300000		163	0.03100
16600000		166	8000		16400000		164	0.03100
16700000		167	8000		16500000		165	0.03100
16800000		168	8000		16600000		166	0.03100
16900000		169	8000		16700000		167	0.03100
17000000		170	8000		16800000		168	0.03100
17100000		171	0.00000		16900000		169	5000
17200000		172	5000		17000000		170	1000
17300000		173	5000		17100000		171	0.08500
17400000		174	5000		17200000		172	0.08500
17500000		175	5000		17300000		173	0.08500
17600000		176	5000		17400000		174	0.08500
18100000		181	-0.03600		17500000		175	0.08500
18200000		182	-0.03600		17600000		176	9000
18300000		183	-0.03600		17700000		177	9000
18400000		184	-0.03600		17800000		178	9000
18500000		185	-0.03600		17900000		179	9000
18600000		186	-0.03600		18000000		180	9000
18700000		187	-0.03600		18100000		181	9000
18800000		188	-0.03600		18200000		182	7000
18900000		189	-0.03600		18300000		183	7000
19000000		190	-0.03600		18400000		184	7000
19100000		191	0.03400		18500000		185	7000
19200000		192	0.03400		18600000		186	7000
19300000		193	0.04600		18700000		187	0.00000
19400000		194	0.04600		18800000		188	0.00000
19500000		195	0.04600		18900000		189	9000
19600000		196	0.04600		19000000		190	9000
19700000		197	0.04600		19100000		191	9000
					19200000		192	9000

## Sheet: Fig5d
Concentration (M)	Ratio 679/650 nm	error
5.96e-12	1.02266	0.00413233
1.19e-11	1.01052	0.01495
2.38e-11	1.00748	0.01353
4.77e-11	1.00087	0.01745
9.54e-11	1.00729	0.01398
1.91e-10	1.00605	0.01212
3.81e-10	1.006	0.01452
7.63e-10	1.00434	0.01217
1.53e-09	1.01035	0.01061
3.05e-09	0.98998	0.02386
6.1e-09	1.00858	0.01027
1.22e-08	1.00429	0.01553
2.44e-08	1.0086	0.00996184
4.88e-08	1.00832	0.00885607
9.77e-08	1.00901	0.011
1.95e-07	1.01904	0.00666915
3.91e-07	1.02866	0.00929234
7.81e-07	1.0375	0.00612083
1.56e-06	1.02706	0.02672
3.12e-06	1.0429	0.0112
6.25e-06	1.03738	0.0134
1.25e-05	1.01621	0.01772

## Sheet: Fig6b
nYFP-RIPb + cYFP-CA RACB	nYFP-RIPbQ540L W541G + cYFP-CA RACB	nYFP-RIPb + cYFP-DN RACB			ANOVA	Table Analyzed	Data 1
0.562987	0.1563	0.073285				Data sets analyzed	A-C
0.682475	0.175605	0.072454				Distribution assumption	Normal (Gaussian)
0.601178	0.312488	0.11757
0.667695	0.153689	0.079767				ANOVA summary
0.307528	0.070902	0.152273				F	54.03
0.346805	0.160686	0.085221				P value	<0,0001
0.354748	0.167964	0.052746				P value summary	****
0.392627	0.132464	0.039315				Significant diff. among means (P < 0.05)?	Yes
0.277691	0.19841	0.042574				R squared	0.6507
0.201477	0.079529	0.064045
0.366621	0.080652	0.05466				Brown-Forsythe test
0.25352	0.085642	0.034376				F (DFn, DFd)	11,86 (2, 58)
0.337208	0.107842	0.075264				P value	<0,0001
0.222272	0.15486	0.072266				P value summary	****
0.568455	0.152976	0.041824				Are SDs significantly different (P < 0.05)?	Yes
0.368125	0.102282	0.075164
0.260163	0.060665	0.055542				Bartlett's test
0.310351	0.346241	0.076843				Bartlett's statistic (corrected)	51.35
0.241748		0.058239				P value	<0,0001
0.819208		0.102952				P value summary	****
0.631178		0.056823				Are SDs significantly different (P < 0.05)?	Yes
0.44106
						ANOVA table	SS	DF	MS	F (DFn, DFd)	P value
						Treatment (between columns)	1.427	2	0.7135	F (2, 58) = 54,03	P<0,0001
						Residual (within columns)	0.7659	58	0.0132
						Total	2.193	60
						Data summary
						Number of treatments (columns)	3
						Number of values (total)	61
					Multiple Comparison	Number of families	1
						Number of comparisons per family	2
						Alpha	0.05
						Dunnett's multiple comparisons test	Mean diff,	95,00% CI of diff,	Below threshold?	Summary	Adjusted P Value	A-?
						nYFP-RIPb + cYFP-CA RACB vs. Column B	0.2689	0,1860 to 0,3518	Yes	****	<0,0001	B	Column B
						nYFP-RIPb + cYFP-CA RACB vs. nYFP-RIPb + cYFP-DN RACB	0.3482	0,2686 to 0,4279	Yes	****	<0,0001	C	nYFP-RIPb + cYFP-DN RACB
						Test details	Mean 1	Mean 2	Mean diff,	SE of diff,	n1	n2	q	DF
						nYFP-RIPb + cYFP-CA RACB vs. Column B	0.4189	0.15	0.2689	0.03652	22	18	7.363	58
						nYFP-RIPb + cYFP-CA RACB vs. nYFP-RIPb + cYFP-DN RACB	0.4189	0.07063	0.3482	0.03506	22	21	9.934	58

## Sheet: FigS2d,e
RibCC2_spec-20C_14.08.25					TITLE	RipbCC2-LG_19.08.25
					DATA TYPE
JASCO					ORIGIN	JASCO
					OWNER
25/08/14					DATE	25/08/19
14:17:44	M	21099.5	g/mol		TIME	13:58:10	M	21099.5	g/mol
	Cuvette	0.1	cm		SPECTROMETER/DATA SYSTEM		Cuvette	0.1	cm
8192	Conc (mg/ml)	0.32			LOCALE	8192	Conc (mg/ml)	0.25
	N-1	194			RESOLUTION		N-1	194
-0.1	MRW	108.761			DELTAX	-0.1	MRW	108.761
NANOMETERS	Өmrw=(MRW*mdeg/10*c(mg/mL)*I(cm))				XUNITS	NANOMETERS	Өmrw=(MRW*mdeg/10*c(mg/mL)*I(cm))
CD [mdeg]					YUNITS	CD [mdeg]
HT [V]					Y2UNITS	HT [V]
ABSORBANCE					Y3UNITS	ABSORBANCE
260					FIRSTX	260
190					LASTX	190
701					NPOINTS	701
-0.27589					FIRSTY	-0.04263
20.749					MAXY	46.069
-67.3534					MINY	-70.7968
CD [mdeg]	Өmrw				XYDATA	CD [mdeg]	Өmrw
-0.275891	-93.7689				260	-0.0426322	-18.5468
-0.349386	-118.748				259.9	-0.148783	-64.7269
-0.321449	-109.253				259.8	-0.0718587	-31.2616
-0.257633	-87.5635				259.7	-0.0231237	-10.0598
-0.328613	-111.688				259.6	0.0253705	11.0372
-0.312062	-106.063				259.5	0.0191853	8.34642
-0.304074	-103.348				259.4	0.0314237	13.6706
-0.367589	-124.935				259.3	0.0228077	9.92231
-0.339084	-115.247				259.2	-0.0102293	-4.45018
-0.359201	-122.084				259.1	-0.0299835	-13.0441
-0.278214	-94.5585				259	-0.0158257	-6.88485
-0.345113	-117.296				258.9	-0.056339	-24.5098
-0.321842	-109.387				258.8	-0.0556302	-24.2015
-0.283605	-96.3908				258.7	-0.108977	-47.4096
-0.281309	-95.6104				258.6	-0.130661	-56.8431
-0.269535	-91.6087				258.5	-0.0847351	-36.8634
-0.21345	-72.5467				258.4	-0.12285	-53.4449
-0.191611	-65.1241				258.3	-0.0694529	-30.2149
-0.251369	-85.4345				258.2	-0.0467521	-20.3391
-0.261944	-89.0287				258.1	0.0534049	23.2334
-0.231897	-78.8164				258	0.0463322	20.1565
-0.224788	-76.4002				257.9	0.0929351	40.4307
-0.212373	-72.1806				257.8	0.0487546	21.2103
-0.245036	-83.282				257.7	-0.0382785	-16.6528
-0.319763	-108.68				257.6	-0.0198485	-8.63494
-0.294731	-100.172				257.5	-0.0703442	-30.6027
-0.299047	-101.639				257.4	-0.0855495	-37.2176
-0.345842	-117.544				257.3	-0.102667	-44.6645
-0.267525	-90.9255				257.2	-0.210028	-91.3711
-0.300689	-102.197				257.1	-0.187363	-81.5108
-0.346415	-117.738				257	-0.20326	-88.4267
-0.324137	-110.167				256.9	-0.227928	-99.1583
-0.318907	-108.389				256.8	-0.169605	-73.7853
-0.297664	-101.169				256.7	-0.149623	-65.0923
-0.37112	-126.135				256.6	-0.232322	-101.07
-0.351911	-119.606				256.5	-0.214491	-93.3127
-0.258332	-87.801				256.4	-0.18312	-79.6649
-0.273676	-93.0161				256.3	-0.167689	-72.9518
-0.299907	-101.931				256.2	-0.22806	-99.2157
-0.293659	-99.8079				256.1	-0.250908	-109.156
-0.262032	-89.0586				256	-0.28148	-122.456
-0.195698	-66.5132				255.9	-0.353868	-153.948
-0.14756	-50.1522				255.8	-0.357067	-155.339
-0.240527	-81.7495				255.7	-0.318583	-138.597
-0.270859	-92.0587				255.6	-0.356916	-155.274
-0.313678	-106.612				255.5	-0.282261	-122.795
-0.345826	-117.538				255.4	-0.31306	-136.194
-0.327324	-111.25				255.3	-0.246323	-107.161
-0.344375	-117.045				255.2	-0.244793	-106.495
-0.421453	-143.242				255.1	-0.217793	-94.7492
-0.447808	-152.2				255	-0.125054	-54.4038
-0.462296	-157.124				254.9	-0.19754	-85.9382
-0.495913	-168.549				254.8	-0.129536	-56.3536
-0.432077	-146.853				254.7	-0.192813	-83.8818
-0.4669	-158.688				254.6	-0.222854	-96.9509
-0.421177	-143.148				254.5	-0.268901	-116.983
-0.442458	-150.381				254.4	-0.279915	-121.775
-0.420568	-142.941				254.3	-0.28177	-122.582
-0.38732	-131.641				254.2	-0.294197	-127.988
-0.339651	-115.439				254.1	-0.275822	-119.994
-0.322451	-109.594				254	-0.333191	-144.952
-0.30207	-102.667				253.9	-0.272418	-118.513
-0.354594	-120.518				253.8	-0.272977	-118.757
-0.426669	-145.015				253.7	-0.229676	-99.9188
-0.463264	-157.453				253.6	-0.296451	-128.969
-0.444592	-151.106				253.5	-0.31674	-137.795
-0.551466	-187.43				253.4	-0.32771	-142.568
-0.577308	-196.214				253.3	-0.331031	-144.012
-0.628916	-213.754				253.2	-0.346843	-150.891
-0.552195	-187.678				253.1	-0.360566	-156.861
-0.623706	-211.983				253	-0.279249	-121.485
-0.563767	-191.611				252.9	-0.321811	-140.001
-0.530347	-180.253				252.8	-0.395733	-172.161
-0.476628	-161.995				252.7	-0.330081	-143.599
-0.4718	-160.354				252.6	-0.328569	-142.941
-0.41581	-141.324				252.5	-0.33233	-144.578
-0.445599	-151.449				252.4	-0.271719	-118.209
-0.567819	-192.988				252.3	-0.315752	-137.365
-0.544212	-184.965				252.2	-0.374103	-162.751
-0.583634	-198.364				252.1	-0.354694	-154.307
-0.666164	-226.414				252	-0.381105	-165.797
-0.638964	-217.169				251.9	-0.309808	-134.78
-0.618483	-210.208				251.8	-0.361719	-157.363
-0.656681	-223.191				251.7	-0.333301	-145
-0.629502	-213.953				251.6	-0.343154	-149.286
-0.5167	-175.614				251.5	-0.282049	-122.703
-0.494163	-167.955				251.4	-0.269117	-117.077
-0.477287	-162.219				251.3	-0.304172	-132.328
-0.402115	-136.67				251.2	-0.211315	-91.931
-0.415337	-141.163				251.1	-0.269596	-117.286
-0.454985	-154.639				251	-0.331348	-144.15
-0.524247	-178.179				250.9	-0.351545	-152.937
-0.591636	-201.083				250.8	-0.376867	-163.953
-0.600138	-203.973				250.7	-0.499447	-217.281
-0.548113	-186.291				250.6	-0.43745	-190.309
-0.607992	-206.642				250.5	-0.500669	-217.812
-0.654458	-222.435				250.4	-0.515996	-224.48
-0.694216	-235.948				250.3	-0.569474	-247.745
-0.7656	-260.21				250.2	-0.572699	-249.148
-0.798474	-271.383				250.1	-0.518679	-225.647
-0.785947	-267.125				250	-0.479376	-208.549
-0.820918	-279.011				249.9	-0.388159	-168.866
-0.859774	-292.217				249.8	-0.406103	-176.672
-0.882263	-299.861				249.7	-0.362456	-157.684
-0.815345	-277.117				249.6	-0.322471	-140.289
-0.886943	-301.451				249.5	-0.278637	-121.219
-0.885917	-301.103				249.4	-0.333337	-145.016
-0.855423	-290.738				249.3	-0.429809	-186.985
-0.873444	-296.863				249.2	-0.440115	-191.469
-0.929713	-315.988				249.1	-0.533798	-232.225
-0.985506	-334.951				249	-0.584231	-254.165
-0.989806	-336.412				248.9	-0.704843	-306.636
-1.06976	-363.587				248.8	-0.745796	-324.453
-1.06913	-363.372				248.7	-0.81779	-355.773
-1.04595	-355.494				248.6	-0.828957	-360.631
-1.07158	-364.205				248.5	-0.728122	-316.764
-1.05598	-358.903				248.4	-0.709576	-308.696
-1.02692	-349.026				248.3	-0.722335	-314.246
-0.976844	-332.007				248.2	-0.682253	-296.809
-0.968756	-329.258				248.1	-0.644843	-280.534
-1.04491	-355.141				248	-0.693725	-301.8
-1.06404	-361.642				247.9	-0.735095	-319.797
-1.10409	-375.255				247.8	-0.682666	-296.989
-1.09561	-372.372				247.7	-0.729313	-317.282
-1.21154	-411.774				247.6	-0.702807	-305.751
-1.22074	-414.901				247.5	-0.763574	-332.187
-1.30245	-442.673				247.4	-0.733333	-319.031
-1.29107	-438.805				247.3	-0.734075	-319.354
-1.19038	-404.583				247.2	-0.726264	-315.956
-1.23158	-418.585				247.1	-0.705904	-307.098
-1.31003	-445.249				247	-0.730699	-317.885
-1.40328	-476.942				246.9	-0.758757	-330.091
-1.42315	-483.696				246.8	-0.874503	-380.446
-1.36635	-464.391				246.7	-0.887816	-386.237
-1.392	-473.108				246.6	-0.966839	-420.616
-1.41455	-480.773				246.5	-1.0038	-436.695
-1.46511	-497.957				246.4	-1.04716	-455.559
-1.60349	-544.989				246.3	-1.0247	-445.788
-1.48921	-506.148				246.2	-1.08289	-471.103
-1.51671	-515.494				246.1	-1.18928	-517.387
-1.51533	-515.025				246	-1.25798	-547.274
-1.57446	-535.122				245.9	-1.31641	-572.694
-1.56739	-532.719				245.8	-1.35419	-589.13
-1.58896	-540.051				245.7	-1.31649	-572.729
-1.64216	-558.132				245.6	-1.38747	-603.608
-1.68771	-573.613				245.5	-1.36647	-594.472
-1.68457	-572.546				245.4	-1.27017	-552.578
-1.72135	-585.047				245.3	-1.2764	-555.288
-1.7325	-588.837				245.2	-1.21388	-528.089
-1.75396	-596.13				245.1	-1.1572	-503.431
-1.84118	-625.774				245	-1.20626	-524.774
-2.00712	-682.173				244.9	-1.26469	-550.194
-2.02527	-688.342				244.8	-1.29222	-562.17
-2.02183	-687.173				244.7	-1.32021	-574.347
-2.00419	-681.178				244.6	-1.47234	-640.53
-2.06172	-700.731				244.5	-1.543	-671.27
-2.08186	-707.576				244.4	-1.56834	-682.294
-2.10762	-716.331				244.3	-1.66016	-722.24
-2.17189	-738.175				244.2	-1.66868	-725.946
-2.13228	-724.712				244.1	-1.67775	-729.892
-2.11155	-717.667				244	-1.61718	-703.542
-2.19101	-744.673				243.9	-1.64793	-716.919
-2.31178	-785.72				243.8	-1.70046	-739.772
-2.33572	-793.857				243.7	-1.74162	-757.678
-2.46153	-836.617				243.6	-1.76365	-767.262
-2.53828	-862.702				243.5	-1.81457	-789.415
-2.59439	-881.773				243.4	-1.9254	-837.63
-2.74661	-933.509				243.3	-1.96715	-855.793
-2.84411	-966.647				243.2	-2.05145	-892.467
-2.93851	-998.731				243.1	-2.20721	-960.23
-2.98874	-1015.8				243	-2.28292	-993.167
-3.07332	-1044.55				242.9	-2.35424	-1024.19
-3.1237	-1061.67				242.8	-2.46899	-1074.12
-3.23068	-1098.03				242.7	-2.57391	-1119.76
-3.26527	-1109.79				242.6	-2.6886	-1169.65
-3.2875	-1117.34				242.5	-2.74944	-1196.12
-3.43885	-1168.79				242.4	-2.82522	-1229.09
-3.48817	-1185.55				242.3	-2.88977	-1257.17
-3.54069	-1203.4				242.2	-2.89867	-1261.04
-3.66116	-1244.34				242.1	-3.06169	-1331.96
-3.8211	-1298.7				242	-3.10088	-1349.01
-3.84728	-1307.6				241.9	-3.17942	-1383.18
-3.90706	-1327.92				241.8	-3.24543	-1411.9
-3.94398	-1340.47				241.7	-3.25093	-1414.29
-4.00034	-1359.62				241.6	-3.44666	-1499.44
-4.10263	-1394.39				241.5	-3.56639	-1551.53
-4.21123	-1431.3				241.4	-3.63905	-1583.14
-4.24115	-1441.47				241.3	-3.77867	-1643.88
-4.35038	-1478.59				241.2	-3.78214	-1645.39
-4.4611	-1516.22				241.1	-3.80605	-1655.79
-4.61517	-1568.59				241	-3.90335	-1698.12
-4.73393	-1608.95				240.9	-4.05407	-1763.69
-4.76149	-1618.32				240.8	-4.16587	-1812.33
-4.80055	-1631.6				240.7	-4.21279	-1832.74
-4.83288	-1642.58				240.6	-4.30766	-1874.01
-5.0611	-1720.15				240.5	-4.404	-1915.93
-5.21285	-1771.73				240.4	-4.55638	-1982.22
-5.35291	-1819.33				240.3	-4.73393	-2059.46
-5.50541	-1871.16				240.2	-4.87499	-2120.83
-5.62949	-1913.33				240.1	-5.0495	-2196.75
-5.86027	-1991.77				240	-5.17308	-2250.51
-6.06579	-2061.62				239.9	-5.29509	-2303.59
-6.2249	-2115.7				239.8	-5.54714	-2413.24
-6.32115	-2148.41				239.7	-5.64996	-2457.97
-6.43999	-2188.8				239.6	-5.75597	-2504.09
-6.5508	-2226.46				239.5	-5.95995	-2592.83
-6.64378	-2258.07				239.4	-6.12813	-2666
-6.88044	-2338.5				239.3	-6.25223	-2719.98
-7.10363	-2414.36				239.2	-6.35184	-2763.32
-7.20403	-2448.48				239.1	-6.56937	-2857.95
-7.39942	-2514.89				239	-6.63988	-2888.63
-7.58601	-2578.31				238.9	-6.77533	-2947.55
-7.70509	-2618.78				238.8	-6.87578	-2991.25
-7.98006	-2712.24				238.7	-7.06178	-3072.17
-8.18407	-2781.58				238.6	-7.17059	-3119.51
-8.26449	-2808.91				238.5	-7.40396	-3221.04
-8.39612	-2853.65				238.4	-7.68504	-3343.32
-8.67169	-2947.31				238.3	-7.88639	-3430.91
-8.81378	-2995.6				238.2	-8.18649	-3561.47
-9.01315	-3063.36				238.1	-8.37641	-3644.09
-9.19134	-3123.92				238	-8.62611	-3752.72
-9.28373	-3155.32				237.9	-8.79688	-3827.01
-9.4216	-3202.18				237.8	-8.93727	-3888.09
-9.62646	-3271.81				237.7	-9.10032	-3959.02
-9.7935	-3328.58				237.6	-9.37732	-4079.53
-9.93946	-3378.19				237.5	-9.57127	-4163.91
-10.1385	-3445.84				237.4	-9.82689	-4275.11
-10.3142	-3505.56				237.3	-10.0183	-4358.38
-10.5351	-3580.64				237.2	-10.1837	-4430.34
-10.8171	-3676.48				237.1	-10.4736	-4556.46
-10.9991	-3738.34				237	-10.7892	-4693.76
-11.2416	-3820.76				236.9	-11.0877	-4823.62
-11.5558	-3927.55				236.8	-11.2735	-4904.45
-11.855	-4029.24				236.7	-11.5159	-5009.9
-12.1745	-4137.83				236.6	-11.7414	-5108.01
-12.3971	-4213.49				236.5	-12.0383	-5237.17
-12.6268	-4291.56				236.4	-12.2204	-5316.39
-12.9707	-4408.44				236.3	-12.5138	-5444.03
-13.1482	-4468.77				236.2	-12.702	-5525.91
-13.4505	-4571.51				236.1	-12.899	-5611.61
-13.6576	-4641.9				236	-13.1795	-5733.64
-13.8066	-4692.54				235.9	-13.5074	-5876.29
-13.9447	-4739.48				235.8	-13.7067	-5962.99
-14.1701	-4816.09				235.7	-13.9409	-6064.88
-14.5049	-4929.88				235.6	-14.3463	-6241.25
-14.711	-4999.93				235.5	-14.7536	-6418.44
-15.0191	-5104.64				235.4	-15.0838	-6562.09
-15.3103	-5203.62				235.3	-15.4816	-6735.15
-15.7436	-5350.88				235.2	-15.8651	-6901.99
-16.1261	-5480.89				235.1	-16.2429	-7066.35
-16.5597	-5628.26				235	-16.6906	-7261.12
-16.8035	-5711.12				234.9	-17.0554	-7419.82
-17.1593	-5832.05				234.8	-17.5088	-7617.07
-17.4818	-5941.66				234.7	-17.7283	-7712.56
-17.8211	-6056.98				234.6	-18.0297	-7843.68
-18.092	-6149.05				234.5	-18.3608	-7987.72
-18.3167	-6225.42				234.4	-18.747	-8155.74
-18.569	-6311.17				234.3	-19.0521	-8288.47
-18.7674	-6378.6				234.2	-19.1688	-8339.24
-19.1236	-6499.67				234.1	-19.4941	-8480.76
-19.4779	-6620.09				234	-19.9121	-8662.61
-19.7826	-6723.65				233.9	-20.2365	-8803.73
-20.2382	-6878.49				233.8	-20.6804	-8996.85
-20.4848	-6962.31				233.7	-21.1851	-9216.41
-20.8977	-7102.64				233.6	-21.5738	-9385.51
-21.3594	-7259.56				233.5	-22.023	-9580.94
-21.7089	-7378.35				233.4	-22.5447	-9807.9
-22.0972	-7510.33				233.3	-22.9268	-9974.13
-22.4186	-7619.56				233.2	-23.345	-10156.1
-22.7742	-7740.42				233.1	-23.8258	-10365.2
-23.1785	-7877.83				233	-24.1947	-10525.7
-23.7673	-8077.95				232.9	-24.7361	-10761.2
-24.0702	-8180.9				232.8	-25.1601	-10945.7
-24.43	-8303.19				232.7	-25.5257	-11104.8
-24.83	-8439.14				232.6	-25.9228	-11277.5
-25.1937	-8562.75				232.5	-26.3885	-11480.1
-25.4869	-8662.41				232.4	-26.7467	-11635.9
-26.0137	-8841.45				232.3	-27.2186	-11841.2
-26.4077	-8975.36				232.2	-27.6628	-12034.5
-26.7634	-9096.26				232.1	-28.0783	-12215.2
-27.1171	-9216.47				232	-28.4988	-12398.2
-27.4341	-9324.21				231.9	-28.844	-12548.4
-27.7957	-9447.11				231.8	-29.3511	-12769
-28.1697	-9574.23				231.7	-29.8322	-12978.3
-28.5768	-9712.59				231.6	-30.2883	-13176.7
-28.9205	-9829.41				231.5	-30.6231	-13322.3
-29.1906	-9921.21				231.4	-30.9966	-13484.8
-29.4459	-10008				231.3	-31.3842	-13653.5
-29.7443	-10109.4				231.2	-31.7985	-13833.7
-30.1622	-10251.4				231.1	-32.2281	-14020.6
-30.518	-10372.4				231	-32.6674	-14211.7
-30.9144	-10507.1				230.9	-32.9417	-14331
-31.3595	-10658.4				230.8	-33.3709	-14517.8
-31.9182	-10848.3				230.7	-33.9839	-14784.4
-32.2914	-10975.1				230.6	-34.5129	-15014.6
-32.693	-11111.6				230.5	-35.1489	-15291.3
-33.049	-11232.6				230.4	-35.6478	-15508.3
-33.4652	-11374				230.3	-36.2119	-15753.7
-33.8858	-11517				230.2	-36.7583	-15991.4
-34.2882	-11653.8				230.1	-37.3236	-16237.3
-34.7319	-11804.6				230	-37.8443	-16463.9
-35.1024	-11930.5				229.9	-38.2675	-16648
-35.45	-12048.6				229.8	-38.7736	-16868.2
-35.9641	-12223.4				229.7	-39.2031	-17055
-36.4391	-12384.8				229.6	-39.6401	-17245.1
-36.8366	-12519.9				229.5	-40.0821	-17437.4
-37.3625	-12698.6				229.4	-40.6915	-17702.5
-37.7921	-12844.7				229.3	-41.1698	-17910.6
-38.2209	-12990.4				229.2	-41.727	-18153
-38.6072	-13121.7				229.1	-42.1537	-18338.6
-39.0934	-13286.9				229	-42.7376	-18592.7
-39.2809	-13350.7				228.9	-43.1857	-18787.6
-39.6513	-13476.6				228.8	-43.7548	-19035.2
-40.0961	-13627.7				228.7	-44.2953	-19270.3
-40.5397	-13778.5				228.6	-44.8765	-19523.2
-40.8409	-13880.9				228.5	-45.1283	-19632.7
-41.2602	-14023.4				228.4	-45.6836	-19874.3
-41.6561	-14157.9				228.3	-46.0984	-20054.8
-42.022	-14282.3				228.2	-46.6819	-20308.6
-42.4842	-14439.4				228.1	-47.1596	-20516.4
-42.9556	-14599.6				228	-47.6492	-20729.4
-43.3974	-14749.8				227.9	-48.107	-20928.6
-43.7453	-14868				227.8	-48.549	-21120.9
-44.2036	-15023.8				227.7	-49.0137	-21323
-44.6149	-15163.6				227.6	-49.5471	-21555.1
-44.9746	-15285.8				227.5	-50.1713	-21826.6
-45.3377	-15409.2				227.4	-50.6141	-22019.3
-45.6246	-15506.7				227.3	-50.9529	-22166.7
-46.032	-15645.2				227.2	-51.3849	-22354.6
-46.4087	-15773.2				227.1	-51.8314	-22548.8
-46.7182	-15878.4				227	-52.23	-22722.3
-46.8256	-15914.9				226.9	-52.669	-22913.2
-47.245	-16057.5				226.8	-53.1408	-23118.5
-47.6297	-16188.2				226.7	-53.5267	-23286.4
-48.0076	-16316.7				226.6	-53.9832	-23485
-48.3414	-16430.1				226.5	-54.4512	-23688.6
-48.7123	-16556.2				226.4	-54.8195	-23848.8
-49.0943	-16686				226.3	-55.2399	-24031.7
-49.4221	-16797.4				226.2	-55.8283	-24287.7
-49.8656	-16948.2				226.1	-56.2257	-24460.6
-50.0033	-16995				226	-56.4965	-24578.4
-50.3168	-17101.5				225.9	-56.8395	-24727.6
-50.4754	-17155.4				225.8	-57.128	-24853.1
-50.7533	-17249.9				225.7	-57.5135	-25020.8
-51.1867	-17397.2				225.6	-58.0547	-25256.2
-51.4104	-17473.2				225.5	-58.3885	-25401.5
-51.5833	-17532				225.4	-58.5805	-25485
-51.8001	-17605.7				225.3	-58.8627	-25607.8
-52.1496	-17724.4				225.2	-59.1327	-25725.2
-52.492	-17840.8				225.1	-59.4341	-25856.3
-52.8334	-17956.8				225	-59.7922	-26012.1
-53.1143	-18052.3				224.9	-59.9972	-26101.3
-53.2199	-18088.2				224.8	-60.1577	-26171.1
-53.4648	-18171.4				224.7	-60.3766	-26266.4
-53.5917	-18214.6				224.6	-60.5574	-26345
-53.8798	-18312.5				224.5	-60.963	-26521.5
-54.0642	-18375.2				224.4	-61.2404	-26642.2
-54.2951	-18453.6				224.3	-61.5333	-26769.6
-54.4335	-18500.7				224.2	-61.791	-26881.7
-54.553	-18541.3				224.1	-62.0341	-26987.5
-54.709	-18594.3				224	-62.1151	-27022.7
-54.9394	-18672.6				223.9	-62.3958	-27144.8
-55.1145	-18732.1				223.8	-62.4715	-27177.7
-55.0606	-18713.8				223.7	-62.7454	-27296.9
-55.1848	-18756				223.6	-62.9194	-27372.6
-55.305	-18796.9				223.5	-63.0458	-27427.6
-55.5651	-18885.3				223.4	-63.2658	-27523.3
-55.7773	-18957.4				223.3	-63.4523	-27604.4
-55.8996	-18999				223.2	-63.6383	-27685.4
-56.0035	-19034.3				223.1	-63.7468	-27732.6
-56.0898	-19063.6				223	-63.9491	-27820.6
-56.196	-19099.7				222.9	-63.9899	-27838.3
-56.4476	-19185.2				222.8	-64.1588	-27911.8
-56.6848	-19265.8				222.7	-64.2483	-27950.7
-56.7825	-19299.1				222.6	-64.3714	-28004.3
-56.7914	-19302.1				222.5	-64.4701	-28047.2
-56.9083	-19341.8				222.4	-64.5119	-28065.4
-57.0127	-19377.3				222.3	-64.6357	-28119.3
-57.1973	-19440				222.2	-64.6514	-28126.1
-57.2925	-19472.4				222.1	-64.7539	-28170.7
-57.3657	-19497.3				222	-64.7548	-28171.1
-57.3045	-19476.5				221.9	-64.817	-28198.1
-57.3218	-19482.3				221.8	-64.82	-28199.4
-57.2996	-19474.8				221.7	-64.8409	-28208.5
-57.3544	-19493.4				221.6	-64.8115	-28195.7
-57.2855	-19470				221.5	-64.8571	-28215.6
-57.2882	-19470.9				221.4	-64.8996	-28234.1
-57.2278	-19450.4				221.3	-64.9964	-28276.2
-57.3757	-19500.7				221.2	-64.9503	-28256.1
-57.4662	-19531.4				221.1	-64.9839	-28270.7
-57.5402	-19556.6				221	-65.0204	-28286.6
-57.5822	-19570.9				220.9	-65.117	-28328.6
-57.5936	-19574.7				220.8	-65.1533	-28344.4
-57.6684	-19600.1				220.7	-65.2453	-28384.5
-57.7959	-19643.5				220.6	-65.3321	-28422.2
-57.7155	-19616.2				220.5	-65.3525	-28431.1
-57.7501	-19627.9				220.4	-65.2995	-28408
-57.5711	-19567.1				220.3	-65.3659	-28436.9
-57.4621	-19530				220.2	-65.3363	-28424.1
-57.3604	-19495.5				220.1	-65.3235	-28418.5
-57.4149	-19514				220	-65.384	-28444.8
-57.4315	-19519.6				219.9	-65.285	-28401.7
-57.4337	-19520.4				219.8	-65.1953	-28362.7
-57.4576	-19528.5				219.7	-65.1326	-28335.4
-57.1747	-19432.4				219.6	-64.8842	-28227.4
-57.2809	-19468.4				219.5	-64.8518	-28213.3
-57.2193	-19447.5				219.4	-64.814	-28196.8
-57.2385	-19454				219.3	-64.6867	-28141.4
-57.2378	-19453.8				219.2	-64.4998	-28060.1
-57.2724	-19465.6				219.1	-64.4764	-28050
-57.2669	-19463.7				219	-64.2922	-27969.8
-57.1952	-19439.3				218.9	-64.0857	-27880
-57.176	-19432.8				218.8	-64.0825	-27878.6
-57.1995	-19440.8				218.7	-63.9977	-27841.7
-57.1484	-19423.4				218.6	-63.7523	-27734.9
-57.1005	-19407.1				218.5	-63.5942	-27666.2
-57.0522	-19390.7				218.4	-63.5408	-27642.9
-56.8101	-19308.4				218.3	-63.4043	-27583.6
-56.6747	-19262.4				218.2	-63.3394	-27555.3
-56.5183	-19209.3				218.1	-63.2444	-27514
-56.3469	-19151				218	-63.1576	-27476.2
-56.4025	-19169.9				217.9	-63.0944	-27448.7
-56.2507	-19118.3				217.8	-63.0368	-27423.7
-56.2192	-19107.6				217.7	-62.9366	-27380.1
-56.4617	-19190				217.6	-62.8753	-27353.4
-56.2617	-19122				217.5	-62.756	-27301.5
-56.1576	-19086.7				217.4	-62.5989	-27233.2
-56.2546	-19119.6				217.3	-62.3195	-27111.6
-56.1523	-19084.9				217.2	-62.257	-27084.4
-56.1558	-19086.1				217.1	-62.3213	-27112.4
-56.0366	-19045.5				217	-62.2244	-27070.2
-55.9817	-19026.9				216.9	-62.246	-27079.6
-55.7543	-18949.6				216.8	-62.1461	-27036.2
-55.8005	-18965.3				216.7	-62.0254	-26983.7
-55.7783	-18957.7				216.6	-61.8666	-26914.6
-55.6738	-18922.2				216.5	-61.8063	-26888.4
-55.4596	-18849.4				216.4	-61.8265	-26897.1
-55.306	-18797.2				216.3	-61.6394	-26815.7
-55.2578	-18780.8				216.2	-61.1956	-26622.7
-55.3559	-18814.2				216.1	-61.0416	-26555.7
-55.2832	-18789.5				216	-60.906	-26496.7
-55.2103	-18764.7				215.9	-60.9438	-26513.1
-55.184	-18755.8				215.8	-60.9769	-26527.5
-55.0965	-18726				215.7	-60.9754	-26526.9
-55.0328	-18704.4				215.6	-61.0589	-26563.2
-54.9997	-18693.1				215.5	-60.8058	-26453.1
-55.0285	-18702.9				215.4	-60.6986	-26406.5
-54.8218	-18632.7				215.3	-60.9162	-26501.1
-54.6217	-18564.6				215.2	-60.9134	-26499.9
-54.5191	-18529.8				215.1	-60.6837	-26400
-54.5988	-18556.9				215	-60.5395	-26337.2
-54.6056	-18559.2				214.9	-60.3	-26233
-54.5951	-18555.6				214.8	-60.1454	-26165.8
-54.54	-18536.9				214.7	-59.9789	-26093.4
-54.4288	-18499.1				214.6	-60.0511	-26124.8
-54.5073	-18525.8				214.5	-60.1337	-26160.7
-54.7407	-18605.1				214.4	-60.0914	-26142.3
-54.7483	-18607.7				214.3	-60.1442	-26165.3
-54.8989	-18658.9				214.2	-60.0242	-26113.1
-54.7993	-18625				214.1	-60.1115	-26151
-54.7165	-18596.9				214	-59.9931	-26099.5
-54.7957	-18623.8				213.9	-60.0785	-26136.7
-54.9993	-18693				213.8	-60.0279	-26114.7
-54.9544	-18677.7				213.7	-59.7579	-25997.2
-54.8479	-18641.5				213.6	-59.6719	-25959.8
-54.8018	-18625.9				213.5	-59.5766	-25918.3
-54.9024	-18660.1				213.4	-59.7114	-25977
-55.0285	-18702.9				213.3	-59.7235	-25982.2
-55.0756	-18718.9				213.2	-59.9046	-26061
-55.2009	-18761.5				213.1	-59.894	-26056.4
-55.4622	-18850.3				213	-59.9246	-26069.7
-55.3187	-18801.5				212.9	-60.1109	-26150.8
-55.6294	-18907.1				212.8	-60.3436	-26252
-55.6371	-18909.8				212.7	-60.47	-26307
-55.8411	-18979.1				212.6	-60.5351	-26335.3
-55.6562	-18916.2				212.5	-60.5293	-26332.8
-55.6673	-18920				212.4	-60.5345	-26335.1
-55.6931	-18928.8				212.3	-60.6784	-26397.7
-55.8933	-18996.8				212.2	-60.7053	-26409.4
-56.0132	-19037.6				212.1	-60.7097	-26411.3
-56.3448	-19150.3				212	-60.6805	-26398.6
-56.2707	-19125.1				211.9	-60.8277	-26462.6
-56.5706	-19227				211.8	-60.8412	-26468.5
-56.9391	-19352.3				211.7	-61.0665	-26566.5
-57.2696	-19464.6				211.6	-61.1366	-26597
-57.5445	-19558				211.5	-61.3914	-26707.9
-57.6586	-19596.8				211.4	-61.3493	-26689.5
-57.8331	-19656.1				211.3	-61.6975	-26841
-58.0199	-19719.6				211.2	-61.9463	-26949.3
-58.0118	-19716.9				211.1	-62.1187	-27024.3
-58.3311	-19825.4				211	-62.3154	-27109.8
-58.3599	-19835.2				210.9	-62.5252	-27201.1
-58.5667	-19905.5				210.8	-62.9326	-27378.3
-58.5956	-19915.3				210.7	-63.0944	-27448.7
-58.853	-20002.8				210.6	-63.5814	-27660.6
-58.998	-20052				210.5	-63.9205	-27808.1
-59.1486	-20103.2				210.4	-64.1575	-27911.2
-59.4129	-20193.1				210.3	-64.3187	-27981.4
-59.5554	-20241.5				210.2	-64.5814	-28095.6
-59.4988	-20222.3				210.1	-64.7815	-28182.7
-59.8559	-20343.6				210	-64.9153	-28240.9
-60.2197	-20467.3				209.9	-65.1387	-28338.1
-60.4824	-20556.6				209.8	-65.1688	-28351.2
-61.049	-20749.1				209.7	-65.1551	-28345.2
-61.5277	-20911.8				209.6	-65.508	-28498.7
-61.8216	-21011.7				209.5	-65.8015	-28626.4
-62.3394	-21187.7				209.4	-65.8767	-28659.1
-62.9126	-21382.5				209.3	-66.0218	-28722.3
-63.0598	-21432.6				209.2	-66.1645	-28784.4
-63.5057	-21584.1				209.1	-66.5053	-28932.6
-63.5684	-21605.4				209	-66.9563	-29128.8
-63.7773	-21676.4				208.9	-67.1634	-29218.9
-64.1256	-21794.8				208.8	-67.2287	-29247.3
-64.4046	-21889.6				208.7	-67.627	-29420.6
-64.865	-22046.1				208.6	-68.1116	-29631.4
-65.1591	-22146.1				208.5	-68.4749	-29789.5
-65.4495	-22244.8				208.4	-69.0504	-30039.8
-65.7124	-22334.1				208.3	-69.3994	-30191.7
-66.0745	-22457.2				208.2	-69.5628	-30262.8
-66.417	-22573.6				208.1	-69.6889	-30317.6
-66.691	-22666.7				208	-69.9906	-30448.9
-66.6718	-22660.2				207.9	-70.1581	-30521.7
-66.7706	-22693.8				207.8	-70.1721	-30527.8
-66.8793	-22730.7				207.7	-70.4381	-30643.6
-66.6203	-22642.7				207.6	-70.6467	-30734.3
-66.7225	-22677.4				207.5	-70.7839	-30794
-66.7525	-22687.6				207.4	-70.7968	-30799.6
-66.8616	-22724.7				207.3	-70.7448	-30777
-66.7515	-22687.3				207.2	-70.7772	-30791.1
-66.6594	-22656				207.1	-70.7788	-30791.8
-66.963	-22759.2				207	-70.7501	-30779.3
-66.9353	-22749.8				206.9	-70.4564	-30651.5
-67.2065	-22841.9				206.8	-70.5832	-30706.7
-67.3204	-22880.6				206.7	-70.0651	-30481.3
-67.3153	-22878.9				206.6	-70.0058	-30455.5
-67.3383	-22886.7				206.5	-70.1705	-30527.1
-67.0797	-22798.8				206.4	-70.0075	-30456.2
-67.3534	-22891.9				206.3	-70.1379	-30513
-66.8839	-22732.3				206.2	-70.2663	-30568.8
-66.888	-22733.7				206.1	-70.1899	-30535.6
-66.6512	-22653.2				206	-70.0494	-30474.4
-66.4114	-22571.7				205.9	-69.9417	-30427.6
-65.913	-22402.3				205.8	-69.5765	-30268.7
-65.5414	-22276				205.7	-69.0132	-30023.7
-65.3675	-22216.9				205.6	-68.8366	-29946.8
-64.9384	-22071.1				205.5	-68.4428	-29775.5
-65.1544	-22144.5				205.4	-67.8806	-29530.9
-64.7905	-22020.8				205.3	-67.4583	-29347.2
-65.0242	-22100.2				205.2	-66.9934	-29145
-64.6998	-21990				205.1	-66.8	-29060.8
-64.5252	-21930.6				205	-66.728	-29029.5
-64.3596	-21874.3				204.9	-66.4538	-28910.2
-64.0536	-21770.3				204.8	-66.1409	-28774.1
-63.8953	-21716.5				204.7	-65.8223	-28635.5
-63.8304	-21694.5				204.6	-65.0638	-28305.5
-63.1116	-21450.2				204.5	-64.7932	-28187.8
-62.2356	-21152.4				204.4	-64.1463	-27906.4
-61.8747	-21029.8				204.3	-63.6329	-27683
-61.4624	-20889.6				204.2	-63.0293	-27420.4
-61.5538	-20920.7				204.1	-62.1103	-27020.6
-60.9818	-20726.3				204	-61.2455	-26644.4
-60.4012	-20529				203.9	-60.5046	-26322.1
-59.7144	-20295.5				203.8	-60.4615	-26303.3
-59.6484	-20273.1				203.7	-60.0415	-26120.6
-59.0651	-20074.9				203.6	-59.0204	-25676.4
-58.5003	-19882.9				203.5	-58.238	-25336
-57.361	-19495.7				203.4	-57.9135	-25194.8
-56.7805	-19298.4				203.3	-57.5678	-25044.4
-56.1904	-19097.8				203.2	-57.364	-24955.8
-55.8497	-18982				203.1	-56.5823	-24615.7
-55.0413	-18707.3				203	-55.2929	-24054.7
-54.0682	-18376.5				202.9	-54.2619	-23606.2
-53.2166	-18087.1				202.8	-54.0966	-23534.3
-52.32	-17782.4				202.7	-53.5277	-23286.8
-51.9503	-17656.7				202.6	-52.2244	-22719.8
-50.8793	-17292.7				202.5	-51.0811	-22222.4
-50.139	-17041.1				202.4	-49.9666	-21737.6
-49.2209	-16729				202.3	-49.1774	-21394.2
-48.7393	-16565.4				202.2	-48.6814	-21178.5
-48.5866	-16513.5				202.1	-47.682	-20743.7
-48.1566	-16367.3				202	-46.4794	-20220.5
-47.0653	-15996.4				201.9	-45.4907	-19790.4
-46.1827	-15696.4				201.8	-44.491	-19355.5
-44.6358	-15170.7				201.7	-42.948	-18684.2
-44.4907	-15121.4				201.6	-42.1944	-18356.3
-43.4489	-14767.3				201.5	-40.9929	-17833.6
-42.6316	-14489.5				201.4	-39.7227	-17281.1
-41.072	-13959.4				201.3	-38.8743	-16912
-40.3721	-13721.5				201.2	-37.5777	-16347.9
-39.5585	-13445				201.1	-36.3744	-15824.4
-38.6346	-13131				201	-35.409	-15404.4
-37.9749	-12906.8				200.9	-34.3585	-14947.4
-35.8352	-12179.6				200.8	-33.0564	-14380.9
-34.3173	-11663.7				200.7	-31.2559	-13597.6
-32.0654	-10898.3				200.6	-30.551	-13291
-31.4419	-10686.4				200.5	-29.4429	-12808.9
-29.6169	-10066.1				200.4	-27.9682	-12167.3
-28.7444	-9769.55				200.3	-26.341	-11459.4
-28.0619	-9537.59				200.2	-24.9814	-10868
-26.6853	-9069.71				200.1	-23.8925	-10394.2
-25.1106	-8534.51				200	-23.11	-10053.8
-24.578	-8353.49				199.9	-22.3836	-9737.81
-23.0837	-7845.61				199.8	-20.6779	-8995.76
-22.266	-7567.7				199.7	-18.9402	-8239.79
-21.4435	-7288.15				199.6	-17.6467	-7677.06
-20.2717	-6889.88				199.5	-17.0959	-7437.44
-17.9397	-6097.29				199.4	-16.0271	-6972.47
-16.373	-5564.8				199.3	-13.7316	-5973.83
-15.2634	-5187.68				199.2	-11.01	-4789.82
-14.6053	-4964				199.1	-9.75721	-4244.8
-12.3166	-4186.13				199	-8.10301	-3525.15
-9.82994	-3340.97				198.9	-5.96945	-2596.96
-7.12057	-2420.12				198.8	-4.55392	-1981.15
-3.44876	-1172.15				198.7	-1.78768	-777.716
-3.47914	-1182.48				198.6	-0.267161	-116.226
-2.82761	-961.039				198.5	1.39605	607.341
0.0463456	15.7518				198.4	3.18035	1383.59
1.98467	674.543				198.3	5.78411	2516.33
3.66805	1246.68				198.2	7.61714	3313.78
4.00298	1360.52				198.1	9.83659	4279.33
4.49386	1527.36				198	12.2151	5314.08
5.19663	1766.21				197.9	12.9103	5616.53
6.71804	2283.31				197.8	14.0966	6132.62
8.57864	2915.68				197.7	15.9005	6917.39
9.17149	3117.18				197.6	17.3957	7567.86
9.5223	3236.41				197.5	18.1924	7914.46
9.69317	3294.48				197.4	19.8353	8629.19
10.3033	3501.85				197.3	21.6626	9424.15
10.5792	3595.62				197.2	23.9148	10403.9
10.6495	3619.52				197.1	25.7455	11200.4
11.3174	3846.52				197	27.3941	11917.6
13.2428	4500.92				196.9	28.6564	12466.7
13.8234	4698.25				196.8	29.6354	12892.7
14.0781	4784.82				196.7	31.6318	13761.2
14.6606	4982.8				196.6	33.8651	14732.7
16.6875	5671.69				196.5	33.5429	14592.6
17.6952	6014.19				196.4	34.6778	15086.3
17.6919	6013.07				196.3	34.8542	15163.1
17.5699	5971.6				196.2	37.2881	16221.9
16.8351	5721.86				196.1	39.1554	17034.3
19.3736	6584.64				196	40.3277	17544.3
20.749	7052.1				195.9	40.7157	17713.1
19.4046	6595.17				195.8	42.5039	18491
17.502	5948.52				195.7	43.7204	19020.2
16.8372	5722.57				195.6	46.0689	20041.9
17.0123	5782.09				195.5	45.0281	19589.1
15.8372	5382.7				195.4	43.7404	19028.9
11.9361	4056.8				195.3	41.9875	18266.3
7.96632	2707.57				195.2	40.3989	17575.2
8.97528	3050.49				195.1	40.113	17450.9
9.63768	3275.62				195	41.5806	18089.3
10.6496	3619.55				194.9	38.4682	16735.3
10.8926	3702.14				194.8	35.968	15647.6
13.5866	4617.77				194.7	37.6537	16381
12.2185	4152.78				194.6	39.5526	17207.1
12.7972	4349.47				194.5	39.1136	17016.1
13.8157	4695.64				194.4	36.5006	15879.3
11.0091	3741.74				194.3	34.8551	15163.4
9.06978	3082.61				194.2	34.7327	15110.2
6.94904	2361.82				194.1	36.5926	15919.3
3.40306	1156.62				194	33.5954	14615.4
5.26812	1790.51				193.9	31.7158	13797.7
4.31134	1465.32				193.8	30.2412	13156.2
1.51648	515.416				193.7	29.8654	12992.7
3.30532	1123.4				193.6	26.4696	11515.4
2.96011	1006.07				193.5	23.3538	10159.9
3.23744	1100.33				193.4	19.1335	8323.88
3.46459	1177.53				193.3	18.6467	8112.1
3.33708	1134.2				193.2	19.4434	8458.7
3.25712	1107.02				193.1	15.3851	6693.17
4.96582	1687.77				193	11.5262	5014.38
4.91764	1671.39				192.9	12.4941	5435.46
6.60809	2245.94				192.8	12.406	5397.13
5.49254	1866.79				192.7	14.3785	6255.26
3.2663	1110.14				192.6	13.1691	5729.12
2.3761	807.581				192.5	13.2	5742.56
3.48138	1183.24				192.4	13.7574	5985.05
2.35569	800.644				192.3	12.8065	5571.37
2.00399	681.11				192.2	12.6144	5487.8
2.11429	718.598				192.1	9.89719	4305.7
1.38545	470.882				192	8.70428	3786.73
4.60038	1563.56				191.9	5.49268	2389.55
5.92831	2014.89				191.8	6.23329	2711.74
4.81914	1637.91				191.7	6.62384	2881.65
5.64292	1917.9				191.6	6.00738	2613.46
4.39066	1492.28				191.5	5.09702	2217.42
6.26487	2129.28				191.4	6.43188	2798.14
5.50491	1870.99				191.3	7.62656	3317.88
4.75615	1616.5				191.2	7.10347	3090.31
2.52996	859.875				191.1	5.0849	2212.15
-0.112508	-38.2389				191	3.91428	1702.88
-3.6905	-1254.32				190.9	3.06797	1334.7
-3.67449	-1248.87				190.8	3.26057	1418.49
-3.89184	-1322.75				190.7	2.04056	887.73
-4.8465	-1647.21				190.6	-0.41154	-179.037
-3.42636	-1164.54				190.5	0.195191	84.9163
-3.45853	-1175.47				190.4	2.76673	1203.64
-1.80206	-612.478				190.3	1.29304	562.527
1.21747	413.79				190.2	0.265301	115.417
0.340011	115.562				190.1	-0.0892524	-38.8286
0.440706	149.786				190	0.80634	350.792
					##### Extended Information
					[Comments]
RibCC2_spec-20C_14.08.25					Sample name	RipbCC2-LG_19.08.25
bandwith 1nm					Comment
					User
					Division
TUM					Company	TUM
					[Detailed Information]
14/08/2025 13:17					Creation date	19/08/2025 12:58
Linear data array * 3					Data array type	Linear data array * 3
Wavelength [nm]					Horizontal axis	Wavelength [nm]
CD [mdeg]					Vertical axis(1)	CD [mdeg]
HT [V]					Vertical axis(2)	HT [V]
Abs					Vertical axis(3)	Abs
260 nm					Start	260 nm
190 nm					End	190 nm
0.1 nm					Data interval	0.1 nm
701					Data points	701
					[Measurement Information]
J-1500					Instrument name	J-1500
J-1500					Model name	J-1500
D066761638					Serial No.	D066761638
PM-539					Detector	PM-539
D066761638					Detector S/N	D066761638
X mode					Lock-in amp.	X mode
Auto					HT volt	Auto
PTC-517					Accessory	PTC-517
C036561646					Accessory S/N	C036561646
19.99 C					Temperature	5.00 C
Holder					Control sensor	Holder
Holder					Monitor sensor	Holder
Keep target temperature +/-0.10 deg C while 5 seconds					Start Mode	Keep target temperature +/-0.10 deg C while 5 seconds
14/08/2025 13:17					Measurement date	19/08/2025 12:58
578					CD Overload detect	589
CD, HT, Abs					Photometric mode	CD, HT, Abs
260 - 190 nm					Measure range	260 - 190 nm
0.1 nm					Data pitch	0.1 nm
200 mdeg/0.1 dOD					CD scale	200 mdeg/0.1 dOD
200 mdeg/0.1 dOD					FL scale	200 mdeg/0.1 dOD
1 sec					D.I.T.	1 sec
1.00 nm					Bandwidth	1.00 nm
Immediately					Start mode	Immediately
Continuous					Scanning mode	Continuous
50 nm/min					Scanning speed	50 nm/min
None					Baseline correction	None
Auto					Shutter control	Auto
5					Accumulations	5
Manual with sensor					N2 Flowmeter	Manual with sensor
15.3 umol/L					Concentration	12 umol/L
NMrbuffer +5mM MgCl2					Solvent	NMR buffer + 5mM Mgcl2

[truncated: 7 more sheets: FigS3a,b, FigS4b, FigS5a,c, FigS5b,d, FigS8a,b, FigS10, FigS11]
